# Supplementary material for: Tetra­kis(2,4,6-triamino-1,3,5-triazin-1-ium) tris­(pyridine-2,6-dicarboxyl­ato)calcate(II) hexa­hydrate
Source: Acta Crystallogr Sect E Struct Rep Online. 2008 Jul 26;64(Pt 8):m1063–4. doi: 10.1107/S1600536808022873 (PMC2961976; doi:10.1107/S1600536808022873)
Supplement: Supplementary file 1 [file e-64-m1063-sup1.cif]

##############################################################################
###                                                                        ###
###        Electronic paper (Acta Crystallographica Section E)             ###
###                                                                        ###
##############################################################################
#                                                                            #
# This CIF contains the data in a paper accepted for publication in Acta     #
# Crystallographica Section E. It conforms to the requirements of Notes      #
# for Authors for Section E, and has been peer reviewed under the auspices   #
# of the IUCr Commission on Journals.                                        #
#                                                                            #
# Full details of the Crystallographic Information File format               #
# are given in the paper "The Crystallographic Information File (CIF):       #
# a New Standard Archive File for Crystallography" by S. R. Hall, F. H.      #
# Allen and I. D. Brown [Acta Cryst. (1991), A47, 655-685].                  #
#                                                                            #
# The current version of the core CIF dictionary is obtainable from          #
# ftp://ftp.iucr.org/pub/cif_core.dic. The current version number is 2.4.    #
#                                                                            #
# Software is freely available for graphical display of the structure(s) in  #
# this CIF.  For information consult the CIF home page http://www.iucr.org/  #
# cif/home.html                                                              #
#                                                                            #
# This file may be used for bona fide research purposes within the           #
# scientific community so long as proper attribution is given to the journal # 
# article from which it was obtained.                                        #
#                                                                            #
##############################################################################
                                             
data_I
_audit_creation_method     SHELXL-97
_chemical_name_systematic
;
Tetrakis(2,4,6-triamino-1,3,5-triazin-1-ium)
tris(pyridine-2,6-dicarboxylato)calcate(II) hexahydrate
;
_chemical_name_common     ?
_chemical_formula_moiety     '4(C3 H7 N6 +), C21 H9 Ca N3 O12 4-, 6(H2 O)'
_chemical_formula_sum     'C33 H49 Ca N27 O18'
_chemical_formula_iupac     '(C3 H7 N6)4 [Ca (C7 H3 N1 O4)3], 6H2 O'
_chemical_formula_weight     1152.07
_chemical_melting_point     ?
_symmetry_cell_setting     monoclinic
_symmetry_space_group_name_H-M     'C 2/c'
_symmetry_space_group_name_Hall     '-C 2yc'
loop_
    _symmetry_equiv_pos_as_xyz
    'x, y, z'
    '-x, y, -z+1/2'
    'x+1/2, y+1/2, z'
    '-x+1/2, y+1/2, -z+1/2'
    '-x, -y, -z'
    'x, -y, z-1/2'
    '-x+1/2, -y+1/2, -z'
    'x+1/2, -y+1/2, z-1/2'
_cell_length_a     17.9605(15)
_cell_length_b     10.1672(9)
_cell_length_c     25.922(2)
_cell_angle_alpha     90.00
_cell_angle_beta     94.467(2)
_cell_angle_gamma     90.00
_cell_volume     4719.1(7)
_cell_formula_units_Z     4
_cell_measurement_reflns_used     935
_cell_measurement_theta_min     3
_cell_measurement_theta_max     29
_cell_measurement_temperature     100(2)
_exptl_crystal_description     prism
_exptl_crystal_colour     colourless
_exptl_crystal_size_max     0.30
_exptl_crystal_size_mid     0.20
_exptl_crystal_size_min     0.20
_exptl_crystal_density_diffrn     1.622
_exptl_crystal_density_meas     ?
_exptl_crystal_density_method     'not measured'
_exptl_crystal_F_000     2400
_exptl_absorpt_coefficient_mu     0.239
_exptl_absorpt_correction_type     multi-scan
_exptl_absorpt_process_details     '(SADABS; Sheldrick, 1996)'
_exptl_absorpt_correction_T_min     0.928
_exptl_absorpt_correction_T_max     0.954
_exptl_special_details
;
;
_diffrn_ambient_temperature     100(2)
_diffrn_radiation_type     MoK\a
_diffrn_radiation_wavelength     0.71073
_diffrn_radiation_source     'fine-focus sealed tube'
_diffrn_radiation_monochromator     graphite
_diffrn_measurement_device_type     'Bruker SMART APEXII'
_diffrn_measurement_method     \w
_diffrn_detector_area_resol_mean     ?
_diffrn_reflns_number     16983
_diffrn_reflns_av_R_equivalents     0.0308
_diffrn_reflns_av_sigmaI/netI     0.0430
_diffrn_reflns_theta_min     1.58
_diffrn_reflns_theta_max     29.00
_diffrn_reflns_theta_full     29.00
_diffrn_measured_fraction_theta_max     0.991
_diffrn_measured_fraction_theta_full     0.991
_diffrn_reflns_limit_h_min     -19
_diffrn_reflns_limit_h_max     24
_diffrn_reflns_limit_k_min     -13
_diffrn_reflns_limit_k_max     13
_diffrn_reflns_limit_l_min     -35
_diffrn_reflns_limit_l_max     35
_diffrn_standards_number     ?
_diffrn_standards_interval_count     ?
_diffrn_standards_interval_time     ?
_diffrn_standards_decay_%     ?
_refine_special_details
;
Refinement of <i>F</i>^2^ against ALL reflections. The weighted <i>R</i>-factor
<i>wR</i> and goodness of fit <i>S</i> are based on <i>F</i>^2^, conventional
<i>R</i>-factors <i>R</i> are based on <i>F</i>, with <i>F</i> set to zero for
negative <i>F</i>^2^. The threshold expression of <i>F</i>^2^ >
\s(<i>F</i>^2^) is used only for calculating <i>R</i>-factors(gt) <i>etc</i>.
and is not relevant to the choice of reflections for refinement.
<i>R</i>-factors based on <i>F</i>^2^ are statistically about twice as large
as those based on <i>F</i>, and <i>R</i>- factors based on ALL data will be
even larger.
;
_reflns_number_total     6215
_reflns_number_gt     4412
_reflns_threshold_expression     I>2\s(I)
_refine_ls_structure_factor_coef     Fsqd
_refine_ls_matrix_type     full
_refine_ls_R_factor_all     0.0713
_refine_ls_R_factor_gt     0.0512
_refine_ls_wR_factor_gt     0.1180
_refine_ls_wR_factor_ref     0.1266
_refine_ls_goodness_of_fit_ref     1.087
_refine_ls_restrained_S_all     1.087
_refine_ls_number_reflns     6215
_refine_ls_number_parameters     365
_refine_ls_number_restraints     0
_refine_ls_hydrogen_treatment     constr
_refine_ls_weighting_scheme     calc
_refine_ls_weighting_details
             'calc w=1/[\s^2^(Fo^2^)+(0.0392P)^2^+10P] where P=(Fo^2^+2Fc^2^)/3'
_atom_sites_solution_hydrogens     geom
_atom_sites_solution_primary     direct
_atom_sites_solution_secondary     difmap
_refine_ls_shift/su_max     0.000
_refine_ls_shift/su_mean     0.000
_refine_diff_density_max     0.511
_refine_diff_density_min     -0.770
_refine_ls_extinction_method     none
_refine_ls_extinction_coef     ?
loop_
    _atom_type_symbol
    _atom_type_description
    _atom_type_scat_dispersion_real
    _atom_type_scat_dispersion_imag
    _atom_type_scat_source
    'C' 'C' 0.0033 0.0016
                         'International Tables Vol C Tables 4.2.6.8 and 6.1.1.4'
    'H' 'H' 0.0000 0.0000
                         'International Tables Vol C Tables 4.2.6.8 and 6.1.1.4'
    'N' 'N' 0.0061 0.0033
                         'International Tables Vol C Tables 4.2.6.8 and 6.1.1.4'
    'O' 'O' 0.0106 0.0060
                         'International Tables Vol C Tables 4.2.6.8 and 6.1.1.4'
    'Ca' 'Ca' 0.2262 0.3064
                         'International Tables Vol C Tables 4.2.6.8 and 6.1.1.4'
_computing_data_collection     'APEX2 (Bruker, 2007)'
_computing_cell_refinement     'SAINT (Bruker, 2007)'
_computing_data_reduction     'SAINT (Bruker, 2007)'
_computing_structure_solution     'SHELXS97 (Sheldrick, 2008)'
_computing_structure_refinement     'SHELXL97 (Sheldrick, 2008)'
_computing_molecular_graphics
           'SHELXTL (Sheldrick, 2008) and Mercury (Macrae <i>et al.</i>,  2006)'
_computing_publication_material     'SHELXL97 (Sheldrick, 2008)'
loop_
    _atom_site_type_symbol
    _atom_site_label
    _atom_site_fract_x
    _atom_site_fract_y
    _atom_site_fract_z
    _atom_site_U_iso_or_equiv
    _atom_site_adp_type
    _atom_site_calc_flag
    _atom_site_refinement_flags
    _atom_site_occupancy
    _atom_site_disorder_assembly
    _atom_site_disorder_group
    Ca Ca1 0.0000 0.32225(5) 0.2500 0.01468(13) Uani d S 1 . .
    C C1 0.17008(12) 0.2206(2) 0.21823(8) 0.0189(4) Uani d . 1 . .
    N N1 0.12161(10) 0.19798(16) 0.25401(6) 0.0167(3) Uani d . 1 . .
    O O1 0.08882(8) 0.38891(14) 0.18496(5) 0.0198(3) Uani d . 1 . .
    O O1W 0.25538(11) 0.3625(2) -0.08194(7) 0.0511(6) Uani d . 1 . .
    H H1WB 0.2800 0.3196 -0.1025 0.061 Uiso d R 1 . .
    H H1WA 0.2150 0.3792 -0.0992 0.061 Uiso d R 1 . .
    O O2W 0.20543(11) 0.3177(2) 0.38198(7) 0.0464(5) Uani d . 1 . .
    H H2WB 0.2093 0.3575 0.4105 0.056 Uiso d R 1 . .
    H H2WA 0.1704 0.3502 0.3627 0.056 Uiso d R 1 . .
    O O2 0.18167(9) 0.32683(15) 0.13789(6) 0.0225(3) Uani d . 1 . .
    N N2 0.0000 0.5723(2) 0.2500 0.0160(5) Uani d S 1 . .
    C C2 0.23993(13) 0.1634(3) 0.21999(9) 0.0291(5) Uani d . 1 . .
    H H2A 0.2733 0.1824 0.1943 0.035 Uiso calc R 1 . .
    O O3W 0.16530(16) 0.8783(3) 0.17830(10) 0.0743(8) Uani d . 1 . .
    H H3WB 0.2094 0.8677 0.1704 0.089 Uiso d R 1 . .
    H H3WA 0.1367 0.9132 0.1550 0.089 Uiso d R 1 . .
    N N3 0.16153(10) 0.53273(18) 0.07458(7) 0.0222(4) Uani d . 1 . .
    H H3N 0.1666 0.4663 0.0963 0.027 Uiso d R 1 . .
    O O3 0.02261(8) 0.15716(14) 0.32346(5) 0.0203(3) Uani d . 1 . .
    C C3 0.26030(14) 0.0777(3) 0.26017(9) 0.0345(6) Uani d . 1 . .
    H H3A 0.3079 0.0366 0.2624 0.041 Uiso calc R 1 . .
    O O4 0.10324(9) 0.02965(15) 0.37134(6) 0.0252(3) Uani d . 1 . .
    C C4 0.21035(14) 0.0525(2) 0.29714(9) 0.0292(5) Uani d . 1 . .
    H H4A 0.2230 -0.0063 0.3249 0.035 Uiso calc R 1 . .
    N N4 0.18475(10) 0.62366(18) -0.00573(7) 0.0217(4) Uani d . 1 . .
    O O5 0.08073(9) 0.43271(14) 0.32086(6) 0.0220(3) Uani d . 1 . .
    C C5 0.14127(12) 0.1153(2) 0.29278(8) 0.0183(4) Uani d . 1 . .
    N N5 0.12433(10) 0.75024(17) 0.05810(7) 0.0207(4) Uani d . 1 . .
    N N6 0.22996(11) 0.41835(19) 0.01860(8) 0.0275(4) Uani d . 1 . .
    H H6NA 0.2338 0.3554 0.0419 0.033 Uiso d R 1 . .
    H H6NB 0.2477 0.4118 -0.0120 0.033 Uiso d R 1 . .
    O O6 0.11801(9) 0.61386(15) 0.36402(6) 0.0236(3) Uani d . 1 . .
    C C6 0.14421(12) 0.3194(2) 0.17714(7) 0.0174(4) Uani d . 1 . .
    N N7 0.13887(10) 0.83102(18) -0.02277(7) 0.0224(4) Uani d . 1 . .
    H H7NA 0.1188 0.9049 -0.0129 0.027 Uiso d R 1 . .
    H H7NB 0.1526 0.8246 -0.0545 0.027 Uiso d R 1 . .
    C C7 0.08494(12) 0.09839(19) 0.33279(8) 0.0171(4) Uani d . 1 . .
    N N8 0.09931(11) 0.64715(19) 0.13431(7) 0.0257(4) Uani d . 1 . .
    H H8NA 0.0972 0.5743 0.1525 0.031 Uiso d R 1 . .
    H H8NB 0.0923 0.7219 0.1503 0.031 Uiso d R 1 . .
    C C8 0.04098(11) 0.6393(2) 0.28661(8) 0.0175(4) Uani d . 1 . .
    N N9 -0.02526(10) 0.21627(17) 0.41916(6) 0.0189(4) Uani d . 1 . .
    H H9NA -0.0085 0.2124 0.3882 0.023 Uiso d R 1 . .
    C C9 0.04259(14) 0.7762(2) 0.28768(9) 0.0250(5) Uani d . 1 . .
    H H9A 0.0724 0.8215 0.3138 0.030 Uiso calc R 1 . .
    C C10 0.0000 0.8452(3) 0.2500 0.0301(8) Uani d S 1 . .
    H H10A 0.0000 0.9386 0.2500 0.036 Uiso calc SR 1 . .
    N N10 -0.03939(10) 0.32331(17) 0.49808(6) 0.0179(4) Uani d . 1 . .
    C C11 0.08390(11) 0.5555(2) 0.32701(8) 0.0170(4) Uani d . 1 . .
    N N11 -0.07504(10) 0.09514(17) 0.48552(7) 0.0187(4) Uani d . 1 . .
    N N12 0.01468(10) 0.42995(18) 0.43181(7) 0.0219(4) Uani d . 1 . .
    H H11A 0.0226 0.4986 0.4522 0.041(8) Uiso d R 1 . .
    H H11B 0.0304 0.4273 0.4005 0.033(7) Uiso d R 1 . .
    C C12 0.15006(12) 0.7326(2) 0.01068(8) 0.0199(4) Uani d . 1 . .
    N N13 -0.08510(11) 0.19908(18) 0.56239(7) 0.0230(4) Uani d . 1 . .
    H H13A -0.0983 0.1240 0.5759 0.039(8) Uiso d R 1 . .
    H H13B -0.0842 0.2683 0.5828 0.029(7) Uiso d R 1 . .
    C C13 0.12875(12) 0.6464(2) 0.08866(8) 0.0206(4) Uani d . 1 . .
    N N14 -0.06375(11) 0.00349(19) 0.40544(7) 0.0273(4) Uani d . 1 . .
    H H14A -0.0459 0.0126 0.3750 0.033(7) Uiso d R 1 . .
    H H14B -0.0830 -0.0706 0.4158 0.036(8) Uiso d R 1 . .
    C C14 0.19208(12) 0.5258(2) 0.02825(8) 0.0217(4) Uani d . 1 . .
    C C15 -0.01687(11) 0.3235(2) 0.45053(8) 0.0171(4) Uani d . 1 . .
    C C16 -0.06599(12) 0.2060(2) 0.51433(8) 0.0183(4) Uani d . 1 . .
    C C17 -0.05485(11) 0.1040(2) 0.43758(8) 0.0188(4) Uani d . 1 . .
loop_
    _atom_site_aniso_label
    _atom_site_aniso_U_11
    _atom_site_aniso_U_22
    _atom_site_aniso_U_33
    _atom_site_aniso_U_12
    _atom_site_aniso_U_13
    _atom_site_aniso_U_23
    Ca1 0.0160(3) 0.0136(3) 0.0145(3) 0.000 0.0015(2) 0.000
    C1 0.0193(11) 0.0216(10) 0.0160(9) 0.0004(8) 0.0023(8) 0.0019(8)
    N1 0.0178(9) 0.0173(8) 0.0150(8) -0.0001(7) 0.0020(6) -0.0004(6)
    O1 0.0198(8) 0.0186(7) 0.0215(7) 0.0008(6) 0.0044(6) 0.0036(6)
    O1W 0.0303(10) 0.0852(16) 0.0357(10) 0.0236(10) -0.0111(8) -0.0261(10)
    O2W 0.0510(12) 0.0472(12) 0.0378(10) 0.0222(10) -0.0160(9) -0.0154(9)
    O2 0.0240(8) 0.0243(8) 0.0200(7) 0.0016(6) 0.0077(6) 0.0054(6)
    N2 0.0160(12) 0.0156(11) 0.0168(11) 0.000 0.0044(9) 0.000
    C2 0.0240(12) 0.0416(14) 0.0227(11) 0.0080(11) 0.0074(9) 0.0077(10)
    O3W 0.089(2) 0.0615(16) 0.0691(17) 0.0005(15) -0.0175(14) -0.0047(13)
    N3 0.0229(10) 0.0190(9) 0.0250(9) 0.0023(7) 0.0041(8) 0.0065(7)
    O3 0.0202(8) 0.0223(8) 0.0187(7) 0.0012(6) 0.0037(6) 0.0027(6)
    C3 0.0242(13) 0.0500(16) 0.0300(13) 0.0167(11) 0.0075(10) 0.0120(11)
    O4 0.0322(9) 0.0242(8) 0.0197(7) 0.0030(7) 0.0047(6) 0.0077(6)
    C4 0.0303(13) 0.0347(13) 0.0227(11) 0.0120(11) 0.0038(9) 0.0097(10)
    N4 0.0190(9) 0.0227(9) 0.0230(9) 0.0009(7) 0.0003(7) 0.0035(7)
    O5 0.0249(8) 0.0161(7) 0.0238(8) -0.0007(6) -0.0048(6) -0.0004(6)
    C5 0.0209(11) 0.0182(10) 0.0160(9) 0.0029(8) 0.0022(8) 0.0008(7)
    N5 0.0205(9) 0.0192(9) 0.0220(9) -0.0017(7) 0.0004(7) 0.0015(7)
    N6 0.0297(11) 0.0248(10) 0.0290(10) 0.0063(8) 0.0080(8) 0.0063(8)
    O6 0.0250(8) 0.0246(8) 0.0205(7) -0.0011(7) -0.0031(6) -0.0052(6)
    C6 0.0188(10) 0.0183(10) 0.0149(9) -0.0030(8) 0.0006(8) 0.0002(7)
    N7 0.0233(10) 0.0222(9) 0.0217(9) 0.0012(8) 0.0006(7) 0.0037(7)
    C7 0.0231(11) 0.0117(9) 0.0167(9) -0.0021(8) 0.0029(8) -0.0013(7)
    N8 0.0339(11) 0.0198(9) 0.0241(9) 0.0005(8) 0.0065(8) 0.0028(7)
    C8 0.0183(10) 0.0171(9) 0.0178(9) -0.0006(8) 0.0055(8) -0.0011(7)
    N9 0.0219(9) 0.0207(9) 0.0147(8) 0.0016(7) 0.0050(7) 0.0009(7)
    C9 0.0322(13) 0.0194(10) 0.0228(11) -0.0025(9) -0.0019(9) -0.0030(8)
    C10 0.044(2) 0.0179(15) 0.0273(17) 0.000 -0.0032(15) 0.000
    N10 0.0215(9) 0.0158(8) 0.0167(8) 0.0008(7) 0.0032(7) 0.0012(6)
    C11 0.0146(10) 0.0199(10) 0.0168(9) -0.0012(8) 0.0034(7) -0.0010(7)
    N11 0.0197(9) 0.0173(8) 0.0193(8) -0.0011(7) 0.0038(7) -0.0011(7)
    N12 0.0249(10) 0.0214(9) 0.0200(9) -0.0006(8) 0.0068(7) 0.0025(7)
    C12 0.0144(10) 0.0228(10) 0.0217(10) -0.0031(8) -0.0035(8) 0.0027(8)
    N13 0.0356(11) 0.0160(9) 0.0182(8) -0.0043(8) 0.0071(8) -0.0012(7)
    C13 0.0185(10) 0.0201(10) 0.0227(10) -0.0027(8) -0.0004(8) 0.0012(8)
    N14 0.0353(11) 0.0258(10) 0.0221(9) -0.0079(9) 0.0106(8) -0.0068(8)
    C14 0.0152(10) 0.0234(11) 0.0265(11) -0.0008(8) 0.0009(8) 0.0033(8)
    C15 0.0150(10) 0.0172(9) 0.0189(9) 0.0024(8) 0.0004(7) 0.0021(8)
    C16 0.0170(10) 0.0183(10) 0.0197(10) 0.0016(8) 0.0014(8) 0.0009(8)
    C17 0.0155(10) 0.0206(10) 0.0204(10) 0.0015(8) 0.0020(8) -0.0013(8)
_geom_special_details
;
All e.s.d.'s (except the e.s.d. in the dihedral angle between two l.s. planes)
are estimated using the full covariance matrix. The cell e.s.d.'s are taken
into account individually in the estimation of e.s.d.'s in distances, angles
and torsion angles; correlations between e.s.d.'s in cell parameters are only
used when they are defined by crystal symmetry. An approximate (isotropic)
treatment of cell e.s.d.'s is used for estimating e.s.d.'s involving l.s.
planes.
;
loop_
    _geom_bond_atom_site_label_1
    _geom_bond_atom_site_label_2
    _geom_bond_site_symmetry_2
    _geom_bond_distance
    _geom_bond_publ_flag
    Ca1 O1 . 2.5031(14) ?
    Ca1 O1 2 2.5032(14) ?
    Ca1 O5 2 2.5145(15) ?
    Ca1 O5 . 2.5145(15) ?
    Ca1 N1 2 2.5184(18) ?
    Ca1 N1 . 2.5184(18) ?
    Ca1 N2 . 2.542(2) ?
    Ca1 O3 2 2.5472(15) ?
    Ca1 O3 . 2.5472(15) ?
    C1 N1 . 1.340(3) ?
    C1 C2 . 1.380(3) ?
    C1 C6 . 1.511(3) ?
    N1 C5 . 1.337(3) ?
    O1 C6 . 1.250(2) ?
    O1W H1WB . 0.8400 ?
    O1W H1WA . 0.8400 ?
    O2W H2WB . 0.8400 ?
    O2W H2WA . 0.8400 ?
    O2 C6 . 1.265(2) ?
    N2 C8 2 1.340(2) ?
    N2 C8 . 1.340(2) ?
    C2 C3 . 1.385(3) ?
    C2 H2A . 0.9500 ?
    O3W H3WB . 0.8400 ?
    O3W H3WA . 0.8401 ?
    N3 C13 . 1.360(3) ?
    N3 C14 . 1.360(3) ?
    N3 H3N . 0.8800 ?
    O3 C7 . 1.275(3) ?
    C3 C4 . 1.386(3) ?
    C3 H3A . 0.9500 ?
    O4 C7 . 1.243(2) ?
    C4 C5 . 1.392(3) ?
    C4 H4A . 0.9500 ?
    N4 C14 . 1.329(3) ?
    N4 C12 . 1.356(3) ?
    O5 C11 . 1.259(2) ?
    C5 C7 . 1.514(3) ?
    N5 C13 . 1.319(3) ?
    N5 C12 . 1.358(3) ?
    N6 C14 . 1.321(3) ?
    N6 H6NA . 0.8800 ?
    N6 H6NB . 0.8798 ?
    O6 C11 . 1.248(2) ?
    N7 C12 . 1.329(3) ?
    N7 H7NA . 0.8800 ?
    N7 H7NB . 0.8800 ?
    N8 C13 . 1.333(3) ?
    N8 H8NA . 0.8800 ?
    N8 H8NB . 0.8800 ?
    C8 C9 . 1.393(3) ?
    C8 C11 . 1.514(3) ?
    N9 C15 . 1.362(3) ?
    N9 C17 . 1.361(3) ?
    N9 H9NA . 0.8800 ?
    C9 C10 . 1.384(3) ?
    C9 H9A . 0.9500 ?
    C10 C9 2 1.384(3) ?
    C10 H10A . 0.9500 ?
    N10 C15 . 1.327(3) ?
    N10 C16 . 1.363(3) ?
    N11 C17 . 1.324(3) ?
    N11 C16 . 1.355(3) ?
    N12 C15 . 1.330(3) ?
    N12 H11A . 0.8801 ?
    N12 H11B . 0.8799 ?
    N13 C16 . 1.319(3) ?
    N13 H13A . 0.8800 ?
    N13 H13B . 0.8799 ?
    N14 C17 . 1.320(3) ?
    N14 H14A . 0.8800 ?
    N14 H14B . 0.8800 ?
loop_
    _geom_angle_atom_site_label_1
    _geom_angle_atom_site_label_2
    _geom_angle_atom_site_label_3
    _geom_angle_site_symmetry_1
    _geom_angle_site_symmetry_3
    _geom_angle
    _geom_angle_publ_flag
    O1 Ca1 O1 . 2 148.58(7) ?
    O1 Ca1 O5 . 2 75.43(5) ?
    O1 Ca1 O5 2 2 90.55(5) ?
    O1 Ca1 O5 . . 90.55(5) ?
    O1 Ca1 O5 2 . 75.43(5) ?
    O5 Ca1 O5 2 . 126.94(7) ?
    O1 Ca1 N1 . 2 134.76(5) ?
    O1 Ca1 N1 2 2 64.37(5) ?
    O5 Ca1 N1 2 2 75.23(5) ?
    O5 Ca1 N1 . 2 134.68(5) ?
    O1 Ca1 N1 . . 64.37(5) ?
    O1 Ca1 N1 2 . 134.76(5) ?
    O5 Ca1 N1 2 . 134.68(5) ?
    O5 Ca1 N1 . . 75.23(5) ?
    N1 Ca1 N1 2 . 119.78(8) ?
    O1 Ca1 N2 . . 74.29(4) ?
    O1 Ca1 N2 2 . 74.29(4) ?
    O5 Ca1 N2 2 . 63.47(4) ?
    O5 Ca1 N2 . . 63.47(4) ?
    N1 Ca1 N2 2 . 120.11(4) ?
    N1 Ca1 N2 . . 120.11(4) ?
    O1 Ca1 O3 . 2 75.39(5) ?
    O1 Ca1 O3 2 2 127.53(5) ?
    O5 Ca1 O3 2 2 72.48(5) ?
    O5 Ca1 O3 . 2 152.84(5) ?
    N1 Ca1 O3 2 2 63.34(5) ?
    N1 Ca1 O3 . 2 77.73(5) ?
    N2 Ca1 O3 . 2 131.22(3) ?
    O1 Ca1 O3 . . 127.53(5) ?
    O1 Ca1 O3 2 . 75.39(5) ?
    O5 Ca1 O3 2 . 152.84(5) ?
    O5 Ca1 O3 . . 72.48(5) ?
    N1 Ca1 O3 2 . 77.73(5) ?
    N1 Ca1 O3 . . 63.34(5) ?
    N2 Ca1 O3 . . 131.22(3) ?
    O3 Ca1 O3 2 . 97.56(7) ?
    N1 C1 C2 . . 122.86(19) ?
    N1 C1 C6 . . 114.91(18) ?
    C2 C1 C6 . . 122.16(19) ?
    C5 N1 C1 . . 118.70(18) ?
    C5 N1 Ca1 . . 121.61(13) ?
    C1 N1 Ca1 . . 119.56(13) ?
    C6 O1 Ca1 . . 120.86(12) ?
    H1WB O1W H1WA . . 104.1 ?
    H2WB O2W H2WA . . 109.9 ?
    C8 N2 C8 2 . 118.9(2) ?
    C8 N2 Ca1 2 . 120.53(12) ?
    C8 N2 Ca1 . . 120.53(12) ?
    C3 C2 C1 . . 118.4(2) ?
    C3 C2 H2A . . 120.8 ?
    C1 C2 H2A . . 120.8 ?
    H3WB O3W H3WA . . 114.4 ?
    C13 N3 C14 . . 119.60(18) ?
    C13 N3 H3N . . 120.4 ?
    C14 N3 H3N . . 119.8 ?
    C7 O3 Ca1 . . 122.48(12) ?
    C2 C3 C4 . . 119.2(2) ?
    C2 C3 H3A . . 120.4 ?
    C4 C3 H3A . . 120.4 ?
    C3 C4 C5 . . 118.7(2) ?
    C3 C4 H4A . . 120.7 ?
    C5 C4 H4A . . 120.7 ?
    C14 N4 C12 . . 115.36(18) ?
    C11 O5 Ca1 . . 123.58(13) ?
    N1 C5 C4 . . 122.08(19) ?
    N1 C5 C7 . . 115.77(18) ?
    C4 C5 C7 . . 122.11(19) ?
    C13 N5 C12 . . 115.43(19) ?
    C14 N6 H6NA . . 119.0 ?
    C14 N6 H6NB . . 117.5 ?
    H6NA N6 H6NB . . 123.4 ?
    O1 C6 O2 . . 125.19(19) ?
    O1 C6 C1 . . 117.84(17) ?
    O2 C6 C1 . . 116.96(18) ?
    C12 N7 H7NA . . 119.8 ?
    C12 N7 H7NB . . 121.1 ?
    H7NA N7 H7NB . . 119.1 ?
    O4 C7 O3 . . 126.11(19) ?
    O4 C7 C5 . . 117.75(19) ?
    O3 C7 C5 . . 116.14(17) ?
    C13 N8 H8NA . . 120.4 ?
    C13 N8 H8NB . . 120.4 ?
    H8NA N8 H8NB . . 117.4 ?
    N2 C8 C9 . . 122.1(2) ?
    N2 C8 C11 . . 115.19(18) ?
    C9 C8 C11 . . 122.70(19) ?
    C15 N9 C17 . . 119.35(17) ?
    C15 N9 H9NA . . 123.4 ?
    C17 N9 H9NA . . 117.0 ?
    C10 C9 C8 . . 118.9(2) ?
    C10 C9 H9A . . 120.6 ?
    C8 C9 H9A . . 120.6 ?
    C9 C10 C9 2 . 119.1(3) ?
    C9 C10 H10A 2 . 120.5 ?
    C9 C10 H10A . . 120.5 ?
    C15 N10 C16 . . 115.35(18) ?
    O6 C11 O5 . . 125.73(19) ?
    O6 C11 C8 . . 117.19(18) ?
    O5 C11 C8 . . 117.06(18) ?
    C17 N11 C16 . . 115.51(18) ?
    C15 N12 H11A . . 118.7 ?
    C15 N12 H11B . . 119.2 ?
    H11A N12 H11B . . 121.9 ?
    N7 C12 N4 . . 117.41(19) ?
    N7 C12 N5 . . 116.5(2) ?
    N4 C12 N5 . . 126.05(19) ?
    C16 N13 H13A . . 121.4 ?
    C16 N13 H13B . . 122.1 ?
    H13A N13 H13B . . 116.5 ?
    N5 C13 N8 . . 121.3(2) ?
    N5 C13 N3 . . 121.8(2) ?
    N8 C13 N3 . . 116.96(19) ?
    C17 N14 H14A . . 116.7 ?
    C17 N14 H14B . . 120.1 ?
    H14A N14 H14B . . 123.0 ?
    N6 C14 N4 . . 121.3(2) ?
    N6 C14 N3 . . 117.3(2) ?
    N4 C14 N3 . . 121.4(2) ?
    N10 C15 N12 . . 120.64(19) ?
    N10 C15 N9 . . 121.73(18) ?
    N12 C15 N9 . . 117.63(18) ?
    N13 C16 N11 . . 116.54(19) ?
    N13 C16 N10 . . 117.51(19) ?
    N11 C16 N10 . . 125.96(18) ?
    N14 C17 N11 . . 120.7(2) ?
    N14 C17 N9 . . 117.33(19) ?
    N11 C17 N9 . . 121.95(19) ?
loop_
    _geom_torsion_atom_site_label_1
    _geom_torsion_atom_site_label_2
    _geom_torsion_atom_site_label_3
    _geom_torsion_atom_site_label_4
    _geom_torsion_site_symmetry_1
    _geom_torsion_site_symmetry_2
    _geom_torsion_site_symmetry_3
    _geom_torsion_site_symmetry_4
    _geom_torsion
    _geom_torsion_publ_flag
    C2 C1 N1 C5 . . . . -0.8(3) ?
    C6 C1 N1 C5 . . . . -177.72(18) ?
    C2 C1 N1 Ca1 . . . . 175.25(18) ?
    C6 C1 N1 Ca1 . . . . -1.6(2) ?
    O1 Ca1 N1 C5 . . . . 171.11(17) ?
    O1 Ca1 N1 C5 2 . . . 22.09(19) ?
    O5 Ca1 N1 C5 2 . . . -158.97(14) ?
    O5 Ca1 N1 C5 . . . . 73.20(15) ?
    N1 Ca1 N1 C5 2 . . . -60.19(14) ?
    N2 Ca1 N1 C5 . . . . 119.81(14) ?
    O3 Ca1 N1 C5 2 . . . -109.38(16) ?
    O3 Ca1 N1 C5 . . . . -4.32(14) ?
    O1 Ca1 N1 C1 . . . . -4.88(14) ?
    O1 Ca1 N1 C1 2 . . . -153.89(14) ?
    O5 Ca1 N1 C1 2 . . . 25.05(18) ?
    O5 Ca1 N1 C1 . . . . -102.78(15) ?
    N1 Ca1 N1 C1 2 . . . 123.83(16) ?
    N2 Ca1 N1 C1 . . . . -56.17(16) ?
    O3 Ca1 N1 C1 2 . . . 74.64(15) ?
    O3 Ca1 N1 C1 . . . . 179.70(17) ?
    O1 Ca1 O1 C6 2 . . . 148.51(15) ?
    O5 Ca1 O1 C6 2 . . . -145.46(15) ?
    O5 Ca1 O1 C6 . . . . 86.33(15) ?
    N1 Ca1 O1 C6 2 . . . -94.42(16) ?
    N1 Ca1 O1 C6 . . . . 13.04(14) ?
    N2 Ca1 O1 C6 . . . . 148.51(15) ?
    O3 Ca1 O1 C6 2 . . . -70.16(15) ?
    O3 Ca1 O1 C6 . . . . 18.19(17) ?
    O1 Ca1 N2 C8 . . . 2 80.76(10) ?
    O1 Ca1 N2 C8 2 . . 2 -99.24(10) ?
    O5 Ca1 N2 C8 2 . . 2 -0.53(11) ?
    O5 Ca1 N2 C8 . . . 2 179.47(11) ?
    N1 Ca1 N2 C8 2 . . 2 -52.29(11) ?
    N1 Ca1 N2 C8 . . . 2 127.71(11) ?
    O3 Ca1 N2 C8 2 . . 2 27.26(11) ?
    O3 Ca1 N2 C8 . . . 2 -152.74(11) ?
    O1 Ca1 N2 C8 . . . . -99.24(10) ?
    O1 Ca1 N2 C8 2 . . . 80.76(10) ?
    O5 Ca1 N2 C8 2 . . . 179.47(11) ?
    O5 Ca1 N2 C8 . . . . -0.53(11) ?
    N1 Ca1 N2 C8 2 . . . 127.71(11) ?
    N1 Ca1 N2 C8 . . . . -52.29(11) ?
    O3 Ca1 N2 C8 2 . . . -152.74(11) ?
    O3 Ca1 N2 C8 . . . . 27.26(11) ?
    N1 C1 C2 C3 . . . . 0.8(4) ?
    C6 C1 C2 C3 . . . . 177.5(2) ?
    O1 Ca1 O3 C7 . . . . 2.23(17) ?
    O1 Ca1 O3 C7 2 . . . -153.52(15) ?
    O5 Ca1 O3 C7 2 . . . 145.59(14) ?
    O5 Ca1 O3 C7 . . . . -74.48(15) ?
    N1 Ca1 O3 C7 2 . . . 140.11(15) ?
    N1 Ca1 O3 C7 . . . . 7.43(14) ?
    N2 Ca1 O3 C7 . . . . -100.42(14) ?
    O3 Ca1 O3 C7 2 . . . 79.58(14) ?
    C1 C2 C3 C4 . . . . -0.2(4) ?
    C2 C3 C4 C5 . . . . -0.4(4) ?
    O1 Ca1 O5 C11 . . . . 75.17(16) ?
    O1 Ca1 O5 C11 2 . . . -76.38(16) ?
    O5 Ca1 O5 C11 2 . . . 3.08(14) ?
    N1 Ca1 O5 C11 2 . . . -104.08(16) ?
    N1 Ca1 O5 C11 . . . . 138.44(17) ?
    N2 Ca1 O5 C11 . . . . 3.08(14) ?
    O3 Ca1 O5 C11 2 . . . 132.90(16) ?
    O3 Ca1 O5 C11 . . . . -155.35(17) ?
    C1 N1 C5 C4 . . . . 0.2(3) ?
    Ca1 N1 C5 C4 . . . . -175.81(17) ?
    C1 N1 C5 C7 . . . . 177.82(18) ?
    Ca1 N1 C5 C7 . . . . 1.8(2) ?
    C3 C4 C5 N1 . . . . 0.4(4) ?
    C3 C4 C5 C7 . . . . -177.1(2) ?
    Ca1 O1 C6 O2 . . . . 162.52(16) ?
    Ca1 O1 C6 C1 . . . . -19.1(2) ?
    N1 C1 C6 O1 . . . . 13.5(3) ?
    C2 C1 C6 O1 . . . . -163.4(2) ?
    N1 C1 C6 O2 . . . . -167.97(18) ?
    C2 C1 C6 O2 . . . . 15.1(3) ?
    Ca1 O3 C7 O4 . . . . 170.52(16) ?
    Ca1 O3 C7 C5 . . . . -9.4(2) ?
    N1 C5 C7 O4 . . . . -175.02(18) ?
    C4 C5 C7 O4 . . . . 2.6(3) ?
    N1 C5 C7 O3 . . . . 4.9(3) ?
    C4 C5 C7 O3 . . . . -177.5(2) ?
    C8 N2 C8 C9 2 . . . -0.29(15) ?
    Ca1 N2 C8 C9 . . . . 179.71(15) ?
    C8 N2 C8 C11 2 . . . 178.57(19) ?
    Ca1 N2 C8 C11 . . . . -1.43(19) ?
    N2 C8 C9 C10 . . . . 0.6(3) ?
    C11 C8 C9 C10 . . . . -178.21(17) ?
    C8 C9 C10 C9 . . . 2 -0.27(14) ?
    Ca1 O5 C11 O6 . . . . 173.48(15) ?
    Ca1 O5 C11 C8 . . . . -5.0(2) ?
    N2 C8 C11 O6 . . . . -174.49(16) ?
    C9 C8 C11 O6 . . . . 4.4(3) ?
    N2 C8 C11 O5 . . . . 4.1(3) ?
    C9 C8 C11 O5 . . . . -177.1(2) ?
    C14 N4 C12 N7 . . . . -177.40(19) ?
    C14 N4 C12 N5 . . . . 1.4(3) ?
    C13 N5 C12 N7 . . . . 172.95(19) ?
    C13 N5 C12 N4 . . . . -5.9(3) ?
    C12 N5 C13 N8 . . . . -173.9(2) ?
    C12 N5 C13 N3 . . . . 4.3(3) ?
    C14 N3 C13 N5 . . . . 1.3(3) ?
    C14 N3 C13 N8 . . . . 179.6(2) ?
    C12 N4 C14 N6 . . . . -174.6(2) ?
    C12 N4 C14 N3 . . . . 4.7(3) ?
    C13 N3 C14 N6 . . . . 173.2(2) ?
    C13 N3 C14 N4 . . . . -6.2(3) ?
    C16 N10 C15 N12 . . . . -175.54(19) ?
    C16 N10 C15 N9 . . . . 4.7(3) ?
    C17 N9 C15 N10 . . . . -2.6(3) ?
    C17 N9 C15 N12 . . . . 177.67(18) ?
    C17 N11 C16 N13 . . . . -179.39(19) ?
    C17 N11 C16 N10 . . . . 0.9(3) ?
    C15 N10 C16 N13 . . . . 176.27(19) ?
    C15 N10 C16 N11 . . . . -4.0(3) ?
    C16 N11 C17 N14 . . . . -177.5(2) ?
    C16 N11 C17 N9 . . . . 1.6(3) ?
    C15 N9 C17 N14 . . . . 178.31(19) ?
    C15 N9 C17 N11 . . . . -0.8(3) ?
loop_
    _geom_hbond_atom_site_label_D
    _geom_hbond_atom_site_label_H
    _geom_hbond_atom_site_label_A
    _geom_hbond_site_symmetry_A
    _geom_hbond_distance_DH
    _geom_hbond_distance_HA
    _geom_hbond_distance_DA
    _geom_hbond_angle_DHA
    _geom_hbond_publ_flag
    O1W H1WB O2 7_555 0.84 1.91 2.710(3) 160 y
    O1W H1WA O6 6_565 0.84 1.92 2.751(3) 170 y
    O2W H2WB N4 6_566 0.84 2.26 3.022(3) 151 y
    N3 H3N O2 1_555 0.88 1.79 2.667(2) 176 y
    O2W H2WA O5 1_555 0.84 2.05 2.888(3) 175 y
    O3W H3WB O2W 4_555 0.84 2.18 2.963(3) 154 y
    O3W H3WA N14 2_565 0.84 2.17 3.007(3) 180 y
    N6 H6NA O1W 7_555 0.88 2.45 3.294(3) 162 y
    N6 H6NB O1W 1_555 0.88 1.90 2.740(3) 160 y
    N7 H7NA N11 2_565 0.88 2.22 3.103(3) 176 y
    N7 H7NB O2W 6_565 0.88 2.44 3.205(3) 146 y
    N7 H7NB O4 6_565 0.88 2.53 3.111(2) 124 y
    N8 H8NA O1 1_555 0.88 2.07 2.948(2) 172 y
    N12 H11A N10 5_566 0.88 2.23 3.109(2) 178 y
    N12 H11B O5 1_555 0.88 2.32 3.196(2) 175 y
    N8 H8NB O3W 1_555 0.88 2.15 2.832(4) 134 y
    N9 H9NA O3 1_555 0.88 1.89 2.754(2) 165 y
    N13 H13A O4 5_556 0.88 2.08 2.925(2) 160 y
    N13 H13B O6 5_566 0.88 1.96 2.790(2) 157 y
    N14 H14A O3 1_555 0.88 2.39 3.143(2) 144 y
    N14 H14B N5 2_545 0.88 2.10 2.978(3) 178 y
    C4 H4A O2 4_545 0.95 2.55 3.370(3) 145 y
data_global
_journal_date_recd_electronic     2008-06-26
_journal_date_accepted     2008-07-21
_journal_name_full     'Acta Crystallographica, Section E'
_journal_year     2008
_journal_volume     64
_journal_issue      8
_journal_page_first     m1063
_journal_page_last     m1064
_journal_paper_category     QM
_journal_coeditor_code     OM2249
_publ_contact_author_name     'Hossein Aghabozorg'
_publ_contact_author_address
;
Facultyof Chemistry, Tarbiat Moallem University,Tehran, Iran
;
_publ_contact_author_email     haghabozorg@yahoo.com
_publ_contact_author_fax     ?
_publ_contact_author_phone     ?
_publ_section_title
;
Tetrakis(2,4,6-triamino-1,3,5-triazin-1-ium)
tris(pyridine-2,6-dicarboxylato)calcate(II) hexahydrate
;
loop_
    _publ_author_name
    _publ_author_footnote
    _publ_author_address
    'Aghabozorg, Hossein' .
;
Faculty of Chemistry, Tarbiat Moallem University, Tehran, Iran
;
    'Daneshvar, Shirin' .
;
Department of Chemistry, Islamic Azad University, Ardabil Branch, Ardabil, Iran
;
    'Nemati, Andya' .
;
Faculty of Chemistry, Tarbiat Moallem University, Tehran, Iran
;
