# Supplementary material for: Tetra­kis(2,4,6-triamino-1,3,5-triazin-1-ium) tris­(pyridine-2,6-dicarboxyl­ato)calcate(II) hexa­hydrate
Source: Acta Crystallogr Sect E Struct Rep Online. 2008 Jul 26;64(Pt 8):m1063–4. doi: 10.1107/S1600536808022873 (PMC2961976; doi:10.1107/S1600536808022873)
Supplement: Supplementary file 2 [file e-64-m1063-Isup2.hkl]

#
# h,k,l, Fc-squared, Fo-squared, sigma(Fo-squared) and status flag
#
data_I
_shelx_title ' a         C 2/c        R = 0.05                    '
_shelx_refln_list_code   4
_shelx_F_calc_maximum    465.11
_exptl_crystal_F_000    2400.00
_reflns_d_resolution_high    0.7709
 
loop_
 _symmetry_equiv_pos_as_xyz
 x,y,z
 -x,y,1/2-z
 -x,-y,-z
 x,-y,1/2+z
 1/2+x,1/2+y,z
 1/2-x,1/2+y,1/2-z
 1/2-x,1/2-y,-z
 1/2+x,1/2-y,1/2+z
 
_cell_length_a 17.96050
_cell_length_b  10.1672
_cell_length_c  25.9220
_cell_angle_alpha   90.000
_cell_angle_beta   94.467
_cell_angle_gamma   90.000
 
_shelx_F_squared_multiplier     1.000
 
loop_
 _refln_index_h
 _refln_index_k
 _refln_index_l
 _refln_F_squared_calc
 _refln_F_squared_meas
 _refln_F_squared_sigma
 _refln_observed_status
 _refln_sint/lambda
   2   0   0    46110.37    46110.37    214.73 o   0.05585
   4   0   0     4212.05     4212.05     64.90 o   0.11169
   6   0   0      946.24      946.24     30.76 o   0.16754
   8   0   0     7128.45     7128.45     84.43 o   0.22339
  10   0   0     2803.78     2803.78     52.95 o   0.27924
  12   0   0    11791.52    11791.52    108.59 o   0.33508
  14   0   0      453.58      453.58     21.30 o   0.39093
  16   0   0     1442.32     1442.32     37.98 o   0.44678
  18   0   0     2174.36     2174.36     46.63 o   0.50263
  20   0   0       21.53       21.53      4.64 o   0.55847
  22   0   0      972.38      972.38     31.18 o   0.61432
  24   0   0      700.02      700.02     26.46 o   0.67017
   1   1   0     8632.48     8632.48     92.91 o   0.05655
   3   1   0     2568.69     2568.69     50.68 o   0.09714
   5   1   0    24531.60    24531.60    156.63 o   0.14803
   7   1   0     2040.87     2040.87     45.18 o   0.20156
   9   1   0     4880.92     4880.92     69.86 o   0.25608
  11   1   0     8783.26     8783.26     93.72 o   0.31107
  13   1   0        0.33        0.33      0.58 o   0.36632
  15   1   0      244.82      244.82     15.65 o   0.42173
  17   1   0       74.18       74.18      8.61 o   0.47724
  19   1   0      307.30      307.30     17.53 o   0.53282
  21   1   0      969.78      969.78     31.14 o   0.58846
  23   1   0      653.28      653.28     25.56 o   0.64412
   0   2   0    27827.60    27827.60    166.82 o   0.09836
   2   2   0     7509.01     7509.01     86.65 o   0.11310
   4   2   0        0.94        0.94      0.97 o   0.14883
   6   2   0    31430.61    31430.61    177.29 o   0.19428
   8   2   0    10793.43    10793.43    103.89 o   0.24408
  10   2   0     2541.96     2541.96     50.42 o   0.29605
  12   2   0     3517.66     3517.66     59.31 o   0.34922
  14   2   0      149.70      149.70     12.24 o   0.40311
  16   2   0      463.61      463.61     21.53 o   0.45748
  18   2   0       18.61       18.61      4.31 o   0.51216
  20   2   0       70.36       70.36      8.39 o   0.56707
  22   2   0       68.41       68.41      8.27 o   0.62214
  24   2   0       71.42       71.42      8.45 o   0.67735
   1   3   0     2085.29     2085.29     45.66 o   0.15015
   3   3   0       11.48       11.48      3.39 o   0.16966
   5   3   0     1323.53     1323.53     36.38 o   0.20312
   7   3   0     1210.27     1210.27     34.79 o   0.24489
   9   3   0     6147.70     6147.70     78.41 o   0.29142
  11   3   0     1737.65     1737.65     41.69 o   0.34075
  13   3   0     3238.80     3238.80     56.91 o   0.39184
  15   3   0      519.62      519.62     22.80 o   0.44408
  17   3   0      451.75      451.75     21.25 o   0.49710
  19   3   0     3005.58     3005.58     54.82 o   0.55068
  21   3   0     1256.93     1256.93     35.45 o   0.60467
  23   3   0     1076.58     1076.58     32.81 o   0.65897
   0   4   0    67788.81    67788.81    260.36 o   0.19671
   2   4   0      367.54      367.54     19.17 o   0.20449
   4   4   0     1889.06     1889.06     43.46 o   0.22621
   6   4   0     2389.41     2389.41     48.88 o   0.25839
   8   4   0     4978.16     4978.16     70.56 o   0.29765
  10   4   0      239.45      239.45     15.47 o   0.34157
  12   4   0     1350.91     1350.91     36.75 o   0.38856
  14   4   0       12.00       12.00      3.46 o   0.43763
  16   4   0      201.50      201.50     14.19 o   0.48817
  18   4   0      723.63      723.63     26.90 o   0.53975
  20   4   0        3.31        3.31      1.82 o   0.59210
  22   4   0     1893.63     1893.63     43.52 o   0.64505
  24   4   0       37.89       37.89      6.16 o   0.69844
   1   5   0     6412.45     6412.45     80.08 o   0.24747
   3   5   0     1022.81     1022.81     31.98 o   0.25977
   5   5   0    16738.78    16738.78    129.38 o   0.28276
   7   5   0     3788.09     3788.09     61.55 o   0.31411
   9   5   0     3267.05     3267.05     57.16 o   0.35160
  11   5   0      133.85      133.85     11.57 o   0.39346
  13   5   0      869.48      869.48     29.49 o   0.43845
  15   5   0     1912.80     1912.80     43.74 o   0.48570
  17   5   0      422.62      422.62     20.56 o   0.53461
  19   5   0     1355.39     1355.39     36.82 o   0.58476
  21   5   0     1187.70     1187.70     34.46 o   0.63586
  23   5   0       10.87       10.87      3.30 o   0.68771
   0   6   0     6633.34     6633.34     81.45 o   0.29507
   2   6   0      212.25      212.25     14.57 o   0.30031
   4   6   0     4165.21     4165.21     64.54 o   0.31550
   6   6   0    14173.06    14173.06    119.05 o   0.33931
   8   6   0      960.86      960.86     31.00 o   0.37009
  10   6   0      227.37      227.37     15.08 o   0.40625
  12   6   0      537.70      537.70     23.19 o   0.44648
  14   6   0      302.80      302.80     17.40 o   0.48979
  16   6   0      936.22      936.22     30.60 o   0.53542
  18   6   0        7.66        7.66      2.77 o   0.58284
  20   6   0     1170.07     1170.07     34.21 o   0.63163
  22   6   0       40.88       40.88      6.39 o   0.68151
  24   6   0       71.74       71.74      8.47 o   0.73225
   1   7   0      611.32      611.32     24.72 o   0.34537
   3   7   0     1382.41     1382.41     37.18 o   0.35429
   5   7   0     1169.61     1169.61     34.20 o   0.37148
   7   7   0      426.81      426.81     20.66 o   0.39587
   9   7   0      749.24      749.24     27.37 o   0.42622
  11   7   0        0.14        0.14      0.38 o   0.46136
  13   7   0     6793.89     6793.89     82.43 o   0.50028
  15   7   0       21.88       21.88      4.68 o   0.54217
  17   7   0       15.43       15.43      3.93 o   0.58638
  19   7   0       15.56       15.56      3.94 o   0.63245
  21   7   0      514.31      514.31     22.68 o   0.67998
  23   7   0      657.81      657.81     25.65 o   0.72869
   0   8   0     4484.12     4484.12     66.96 o   0.39342
   2   8   0     2115.22     2115.22     45.99 o   0.39737
   4   8   0     9189.53     9189.53     95.86 o   0.40897
   6   8   0      721.81      721.81     26.87 o   0.42761
   8   8   0      983.39      983.39     31.36 o   0.45242
  10   8   0     2487.31     2487.31     49.87 o   0.48245
  12   8   0     2612.98     2612.98     51.12 o   0.51678
  14   8   0     2278.21     2278.21     47.73 o   0.55462
  16   8   0       14.29       14.29      3.78 o   0.59531
  18   8   0        8.42        8.42      2.90 o   0.63829
  20   8   0        2.58        2.58      1.61 o   0.68314
  22   8   0       10.25       10.25      3.20 o   0.72950
  24   8   0      375.82      375.82     19.39 o   0.77711
   1   9   0    14538.84    14538.84    120.58 o   0.44348
   3   9   0     2701.07     2701.07     51.97 o   0.45046
   5   9   0      627.85      627.85     25.06 o   0.46410
   7   9   0       90.76       90.76      9.53 o   0.48384
   9   9   0     1018.09     1018.09     31.91 o   0.50897
  11   9   0      667.48      667.48     25.84 o   0.53874
  13   9   0     1365.01     1365.01     36.95 o   0.57242
  15   9   0      268.29      268.29     16.38 o   0.60937
  17   9   0      296.44      296.44     17.22 o   0.64903
  19   9   0        0.53        0.53      0.73 o   0.69093
  21   9   0       31.01       31.01      5.57 o   0.73468
  23   9   0      489.31      489.31     22.12 o   0.77998
   0  10   0      384.63      384.63     19.61 o   0.49178
   2  10   0      583.21      583.21     24.15 o   0.49494
   4  10   0      276.37      276.37     16.62 o   0.50430
   6  10   0     1494.58     1494.58     38.66 o   0.51953
   8  10   0     1916.93     1916.93     43.78 o   0.54014
  10  10   0       27.17       27.17      5.21 o   0.56552
  12  10   0      180.41      180.41     13.43 o   0.59509
  14  10   0      484.97      484.97     22.02 o   0.62823
  16  10   0      166.18      166.18     12.89 o   0.66442
  18  10   0       57.59       57.59      7.59 o   0.70319
  20  10   0       70.95       70.95      8.42 o   0.74414
  22  10   0        0.02        0.02      0.14 o   0.78692
  24  10   0       63.90       63.90      7.99 o   0.83125
   1  11   0      113.20      113.20     10.64 o   0.54168
   3  11   0     1357.49     1357.49     36.84 o   0.54740
   5  11   0     8449.91     8449.91     91.92 o   0.55868
   7  11   0     1629.22     1629.22     40.36 o   0.57519
   9  11   0     1651.93     1651.93     40.64 o   0.59648
  11  11   0       44.66       44.66      6.68 o   0.62208
  13  11   0        0.78        0.78      0.88 o   0.65147
  15  11   0       62.28       62.28      7.89 o   0.68416
  17  11   0      286.13      286.13     16.92 o   0.71971
  19  11   0      371.21      371.21     19.27 o   0.75770
  21  11   0      109.38      109.38     10.46 o   0.79781
  23  11   0        9.12        9.12      3.02 o   0.83971
   0  12   0      487.15      487.15     22.07 o   0.59013
   2  12   0      526.78      526.78     22.95 o   0.59277
   4  12   0     2420.28     2420.28     49.20 o   0.60061
   6  12   0      179.15      179.15     13.38 o   0.61346
   8  12   0     1738.48     1738.48     41.70 o   0.63100
  10  12   0        4.38        4.38      2.09 o   0.65286
  12  12   0      147.02      147.02     12.13 o   0.67863
  14  12   0      923.80      923.80     30.39 o   0.70787
  16  12   0      337.94      337.94     18.38 o   0.74018
  18  12   0       14.89       14.89      3.86 o   0.77517
  20  12   0        7.05        7.05      2.66 o   0.81250
  22  12   0      184.86      184.86     13.60 o   0.85185
  24  12   0        0.29        0.29      0.54 o   0.89296
   1  13   0        5.68        5.68      2.38 o   0.63992
   3  13   0      152.76      152.76     12.36 o   0.64478
   5  13   0     1315.89     1315.89     36.28 o   0.65438
   7  13   0       84.68       84.68      9.20 o   0.66852
   9  13   0      280.08      280.08     16.74 o   0.68693
  11  13   0      235.00      235.00     15.33 o   0.70927
  13  13   0      114.93      114.93     10.72 o   0.73518
  15  13   0       34.32       34.32      5.86 o   0.76430
  17  13   0        5.82        5.82      2.41 o   0.79628
  19  13   0        7.81        7.81      2.79 o   0.83078
  21  13   0       14.85       14.85      3.85 o   0.86751
  23  13   0        0.13        0.13      0.36 o   0.90620
   0  14   0      911.98      911.98     30.20 o   0.68849
   2  14   0       15.58       15.58      3.95 o   0.69075
   4  14   0      388.53      388.53     19.71 o   0.69749
   6  14   0      645.37      645.37     25.40 o   0.70858
   8  14   0      191.31      191.31     13.83 o   0.72382
  10  14   0      196.68      196.68     14.02 o   0.74296
  12  14   0       11.17       11.17      3.34 o   0.76570
  14  14   0      233.64      233.64     15.29 o   0.79173
  16  14   0      116.11      116.11     10.78 o   0.82075
  18  14   0        3.54        3.54      1.88 o   0.85244
  20  14   0      262.64      262.64     16.21 o   0.88652
  22  14   0      165.78      165.78     12.88 o   0.92272
  24  14   0       30.01       30.01      5.48 o   0.96080
 -23   1   1       97.17       97.17      9.86 o   0.64291
 -21   1   1       63.39       63.39      7.96 o   0.58727
 -19   1   1      695.67      695.67     26.38 o   0.53167
 -17   1   1       31.09       31.09      5.58 o   0.47614
 -15   1   1     1652.70     1652.70     40.65 o   0.42068
 -13   1   1       68.67       68.67      8.29 o   0.36534
 -11   1   1    12194.81    12194.81    110.43 o   0.31018
  -9   1   1     3268.15     3268.15     57.17 o   0.25533
  -7   1   1     1021.15     1021.15     31.96 o   0.20102
  -5   1   1    29789.06    29789.06    172.60 o   0.14787
  -3   1   1     7374.06     7374.06     85.87 o   0.09776
  -1   1   1    28440.87    28440.87    168.64 o   0.05906
   1   1   1    11247.95    11247.95    106.06 o   0.06047
   3   1   1        3.07        3.07      1.75 o   0.10031
   5   1   1   216323.88   216323.88    465.11 o   0.15069
   7   1   1     6094.82     6094.82     78.07 o   0.20393
   9   1   1     1999.16     1999.16     44.71 o   0.25828
  11   1   1       28.05       28.05      5.30 o   0.31316
  13   1   1    10032.97    10032.97    100.16 o   0.36832
  15   1   1      201.02      201.02     14.18 o   0.42367
  17   1   1        2.15        2.15      1.47 o   0.47913
  19   1   1        3.29        3.29      1.81 o   0.53467
  21   1   1        5.21        5.21      2.28 o   0.59027
  23   1   1       59.51       59.51      7.71 o   0.64592
 -24   2   1       75.26       75.26      8.68 o   0.67613
 -22   2   1     1280.76     1280.76     35.79 o   0.62096
 -20   2   1     1067.84     1067.84     32.68 o   0.56591
 -18   2   1     1619.58     1619.58     40.24 o   0.51104
 -16   2   1      305.16      305.16     17.47 o   0.45641
 -14   2   1     2223.46     2223.46     47.15 o   0.40212
 -12   2   1     5411.55     5411.55     73.56 o   0.34831
 -10   2   1       70.55       70.55      8.40 o   0.29526
  -8   2   1    26479.58    26479.58    162.73 o   0.24347
  -6   2   1    44216.18    44216.18    210.28 o   0.19394
  -4   2   1     4539.01     4539.01     67.37 o   0.14895
  -2   2   1     4215.15     4215.15     64.92 o   0.11401
   0   2   1    21265.51    21265.51    145.83 o   0.10024
   2   2   1      719.92      719.92     26.83 o   0.11548
   4   2   1      294.30      294.30     17.16 o   0.15120
   6   2   1     3846.16     3846.16     62.02 o   0.19653
   8   2   1     3250.49     3250.49     57.01 o   0.24622
  10   2   1    26597.99    26597.99    163.09 o   0.29810
  12   2   1     7301.52     7301.52     85.45 o   0.35120
  14   2   1     6375.82     6375.82     79.85 o   0.40504
  16   2   1       20.77       20.77      4.56 o   0.45935
  18   2   1       16.62       16.62      4.08 o   0.51400
  20   2   1       23.69       23.69      4.87 o   0.56888
  22   2   1      258.95      258.95     16.09 o   0.62393
  24   2   1       96.99       96.99      9.85 o   0.67911
 -23   3   1      120.25      120.25     10.97 o   0.65779
 -21   3   1       92.52       92.52      9.62 o   0.60352
 -19   3   1      168.19      168.19     12.97 o   0.54957
 -17   3   1     1657.23     1657.23     40.71 o   0.49604
 -15   3   1      710.70      710.70     26.66 o   0.44308
 -13   3   1     6937.27     6937.27     83.29 o   0.39092
 -11   3   1     1351.23     1351.23     36.76 o   0.33994
  -9   3   1     1522.41     1522.41     39.02 o   0.29076
  -7   3   1        1.01        1.01      1.00 o   0.24445
  -5   3   1    14697.05    14697.05    121.23 o   0.20301
  -3   3   1    11331.96    11331.96    106.45 o   0.17002
  -1   3   1      196.58      196.58     14.02 o   0.15112
   1   3   1     1454.83     1454.83     38.14 o   0.15167
   3   3   1       36.63       36.63      6.05 o   0.17149
   5   3   1     7235.18     7235.18     85.06 o   0.20507
   7   3   1    58154.06    58154.06    241.15 o   0.24685
   9   3   1      623.49      623.49     24.97 o   0.29335
  11   3   1     1853.90     1853.90     43.06 o   0.34266
  13   3   1     1681.03     1681.03     41.00 o   0.39371
  15   3   1      243.74      243.74     15.61 o   0.44592
  17   3   1     4125.67     4125.67     64.23 o   0.49891
  19   3   1       73.99       73.99      8.60 o   0.55247
  21   3   1       26.95       26.95      5.19 o   0.60644
  23   3   1       30.83       30.83      5.55 o   0.66072
 -24   4   1       29.75       29.75      5.45 o   0.69726
 -22   4   1      512.04      512.04     22.63 o   0.64390
 -20   4   1     2760.01     2760.01     52.54 o   0.59100
 -18   4   1       83.89       83.89      9.16 o   0.53869
 -16   4   1      125.48      125.48     11.20 o   0.48717
 -14   4   1     4269.26     4269.26     65.34 o   0.43671
 -12   4   1      377.72      377.72     19.44 o   0.38774
 -10   4   1     4098.42     4098.42     64.02 o   0.34088
  -8   4   1    21915.91    21915.91    148.04 o   0.29715
  -6   4   1      759.75      759.75     27.56 o   0.25814
  -4   4   1     3760.10     3760.10     61.32 o   0.22629
  -2   4   1       33.73       33.73      5.81 o   0.20499
   0   4   1    12408.43    12408.43    111.39 o   0.19766
   2   4   1      254.71      254.71     15.96 o   0.20581
   4   4   1     1855.35     1855.35     43.07 o   0.22778
   6   4   1    10244.57    10244.57    101.22 o   0.26009
   8   4   1    16508.96    16508.96    128.49 o   0.29941
  10   4   1     3872.24     3872.24     62.23 o   0.34334
  12   4   1     2616.49     2616.49     51.15 o   0.39033
  14   4   1     3003.89     3003.89     54.81 o   0.43940
  16   4   1     1781.48     1781.48     42.21 o   0.48993
  18   4   1     1799.58     1799.58     42.42 o   0.54150
  20   4   1     2395.56     2395.56     48.94 o   0.59384
  22   4   1     1994.67     1994.67     44.66 o   0.64677
  24   4   1      456.71      456.71     21.37 o   0.70015
 -23   5   1       32.59       32.59      5.71 o   0.68657
 -21   5   1       54.41       54.41      7.38 o   0.63477
 -19   5   1      119.05      119.05     10.91 o   0.58371
 -17   5   1      281.92      281.92     16.79 o   0.53362
 -15   5   1     1094.68     1094.68     33.09 o   0.48478
 -13   5   1      260.34      260.34     16.14 o   0.43763
 -11   5   1       12.80       12.80      3.58 o   0.39276
  -9   5   1       73.31       73.31      8.56 o   0.35105
  -7   5   1     2003.01     2003.01     44.76 o   0.31377
  -5   5   1     5854.50     5854.50     76.51 o   0.28268
  -3   5   1      204.77      204.77     14.31 o   0.26000
  -1   5   1      347.19      347.19     18.63 o   0.24805
   1   5   1     4424.33     4424.33     66.52 o   0.24839
   3   5   1     2092.43     2092.43     45.74 o   0.26097
   5   5   1     7672.69     7672.69     87.59 o   0.28416
   7   5   1     2567.57     2567.57     50.67 o   0.31564
   9   5   1     1219.88     1219.88     34.93 o   0.35320
  11   5   1        5.41        5.41      2.33 o   0.39511
  13   5   1     4321.13     4321.13     65.74 o   0.44012
  15   5   1       49.84       49.84      7.06 o   0.48738
  17   5   1       88.21       88.21      9.39 o   0.53629
  19   5   1      348.17      348.17     18.66 o   0.58645
  21   5   1     2823.87     2823.87     53.14 o   0.63755
  23   5   1      112.43      112.43     10.60 o   0.68938
 -24   6   1      685.66      685.66     26.19 o   0.73113
 -22   6   1      183.28      183.28     13.54 o   0.68042
 -20   6   1      884.06      884.06     29.73 o   0.63059
 -18   6   1      242.86      242.86     15.58 o   0.58186
 -16   6   1     2024.78     2024.78     45.00 o   0.53451
 -14   6   1     1588.17     1588.17     39.85 o   0.48897
 -12   6   1      760.08      760.08     27.57 o   0.44577
 -10   6   1     1642.95     1642.95     40.53 o   0.40567
  -8   6   1     2238.81     2238.81     47.32 o   0.36969
  -6   6   1       89.37       89.37      9.45 o   0.33912
  -4   6   1     2155.71     2155.71     46.43 o   0.31556
  -2   6   1    10104.96    10104.96    100.52 o   0.30065
   0   6   1      291.44      291.44     17.07 o   0.29570
   2   6   1      226.15      226.15     15.04 o   0.30121
   4   6   1      772.35      772.35     27.79 o   0.31662
   6   6   1      348.19      348.19     18.66 o   0.34061
   8   6   1       38.03       38.03      6.17 o   0.37150
  10   6   1      226.96      226.96     15.07 o   0.40774
  12   6   1      616.36      616.36     24.83 o   0.44803
  14   6   1       42.40       42.40      6.51 o   0.49137
  16   6   1      141.84      141.84     11.91 o   0.53703
  18   6   1       16.22       16.22      4.03 o   0.58445
  20   6   1        0.26        0.26      0.51 o   0.63326
  22   6   1      659.64      659.64     25.68 o   0.68314
  24   6   1       84.12       84.12      9.17 o   0.73388
 -23   7   1       46.36       46.36      6.81 o   0.72761
 -21   7   1      385.55      385.55     19.64 o   0.67895
 -19   7   1      616.18      616.18     24.82 o   0.63148
 -17   7   1      688.24      688.24     26.23 o   0.58548
 -15   7   1      580.52      580.52     24.09 o   0.54135
 -13   7   1     1531.26     1531.26     39.13 o   0.49956
 -11   7   1        2.15        2.15      1.47 o   0.46076
  -9   7   1     1699.51     1699.51     41.23 o   0.42577
  -7   7   1     1008.94     1008.94     31.76 o   0.39560
  -5   7   1     7096.48     7096.48     84.24 o   0.37142
  -3   7   1       27.37       27.37      5.23 o   0.35446
  -1   7   1     8040.62     8040.62     89.67 o   0.34579
   1   7   1     1846.03     1846.03     42.97 o   0.34604
   3   7   1        8.73        8.73      2.95 o   0.35517
   5   7   1     4625.61     4625.61     68.01 o   0.37255
   7   7   1     9235.61     9235.61     96.10 o   0.39708
   9   7   1     6689.83     6689.83     81.79 o   0.42754
  11   7   1      156.44      156.44     12.51 o   0.46277
  13   7   1       17.17       17.17      4.14 o   0.50174
  15   7   1      674.09      674.09     25.96 o   0.54367
  17   7   1     3532.99     3532.99     59.44 o   0.58792
  19   7   1      209.87      209.87     14.49 o   0.63400
  21   7   1      197.99      197.99     14.07 o   0.68155
  23   7   1        0.42        0.42      0.65 o   0.73027
 -24   8   1        6.27        6.27      2.50 o   0.77605
 -22   8   1       12.60       12.60      3.55 o   0.72849
 -20   8   1      140.97      140.97     11.87 o   0.68218
 -18   8   1      425.13      425.13     20.62 o   0.63740
 -16   8   1      181.39      181.39     13.47 o   0.59449
 -14   8   1      526.42      526.42     22.94 o   0.55390
 -12   8   1      312.94      312.94     17.69 o   0.51617
 -10   8   1      156.21      156.21     12.50 o   0.48196
  -8   8   1      719.50      719.50     26.82 o   0.45209
  -6   8   1      290.37      290.37     17.04 o   0.42746
  -4   8   1     3182.22     3182.22     56.41 o   0.40902
  -2   8   1     1679.78     1679.78     40.99 o   0.39763
   0   8   1      180.89      180.89     13.45 o   0.39390
   2   8   1      534.23      534.23     23.11 o   0.39805
   4   8   1     5560.78     5560.78     74.57 o   0.40984
   6   8   1     8277.28     8277.28     90.98 o   0.42864
   8   8   1     4258.31     4258.31     65.26 o   0.45358
  10   8   1       73.08       73.08      8.55 o   0.48370
  12   8   1      398.37      398.37     19.96 o   0.51812
  14   8   1     1629.04     1629.04     40.36 o   0.55602
  16   8   1     3179.04     3179.04     56.38 o   0.59675
  18   8   1      808.33      808.33     28.43 o   0.63977
  20   8   1        2.19        2.19      1.48 o   0.68464
  22   8   1      347.31      347.31     18.64 o   0.73102
  24   8   1       48.40       48.40      6.96 o   0.77865
 -23   9   1      299.17      299.17     17.30 o   0.77898
 -21   9   1       57.83       57.83      7.60 o   0.73373
 -19   9   1        0.77        0.77      0.88 o   0.69004
 -17   9   1        0.93        0.93      0.96 o   0.64821
 -15   9   1      380.96      380.96     19.52 o   0.60864
 -13   9   1        9.91        9.91      3.15 o   0.57180
 -11   9   1       64.10       64.10      8.01 o   0.53823
  -9   9   1       79.79       79.79      8.93 o   0.50860
  -7   9   1      331.99      331.99     18.22 o   0.48362
  -5   9   1      226.02      226.02     15.03 o   0.46405
  -3   9   1     3506.31     3506.31     59.21 o   0.45059
  -1   9   1       78.32       78.32      8.85 o   0.44381
   1   9   1    18836.16    18836.16    137.24 o   0.44400
   3   9   1     1372.02     1372.02     37.04 o   0.45115
   5   9   1       63.91       63.91      7.99 o   0.46495
   7   9   1     1232.69     1232.69     35.11 o   0.48483
   9   9   1        4.92        4.92      2.22 o   0.51008
  11   9   1       22.43       22.43      4.74 o   0.53995
  13   9   1       18.75       18.75      4.33 o   0.57371
  15   9   1      249.29      249.29     15.79 o   0.61071
  17   9   1      127.89      127.89     11.31 o   0.65042
  19   9   1      135.89      135.89     11.66 o   0.69235
  21   9   1       22.23       22.23      4.71 o   0.73614
  23   9   1      747.95      747.95     27.35 o   0.78146
 -24  10   1        5.37        5.37      2.32 o   0.83026
 -22  10   1       10.48       10.48      3.24 o   0.78598
 -20  10   1      717.26      717.26     26.78 o   0.74326
 -18  10   1       49.96       49.96      7.07 o   0.70238
 -16  10   1      237.58      237.58     15.41 o   0.66369
 -14  10   1      311.54      311.54     17.65 o   0.62759
 -12  10   1      456.58      456.58     21.37 o   0.59455
 -10  10   1      389.78      389.78     19.74 o   0.56511
  -8  10   1     1229.57     1229.57     35.07 o   0.53986
  -6  10   1      247.73      247.73     15.74 o   0.51941
  -4  10   1      477.01      477.01     21.84 o   0.50434
  -2  10   1      301.64      301.64     17.37 o   0.49515
   0  10   1     5341.44     5341.44     73.09 o   0.49216
   2  10   1     3868.37     3868.37     62.20 o   0.49549
   4  10   1     1632.23     1632.23     40.40 o   0.50501
   6  10   1     6701.15     6701.15     81.86 o   0.52038
   8  10   1     4219.61     4219.61     64.96 o   0.54111
  10  10   1      959.99      959.99     30.98 o   0.56660
  12  10   1      151.51      151.51     12.31 o   0.59625
  14  10   1      632.65      632.65     25.15 o   0.62946
  16  10   1      147.08      147.08     12.13 o   0.66572
  18  10   1      390.45      390.45     19.76 o   0.70453
  20  10   1      126.67      126.67     11.25 o   0.74552
  22  10   1      432.08      432.08     20.79 o   0.78833
  24  10   1        1.10        1.10      1.05 o   0.83269
 -23  11   1      242.22      242.22     15.56 o   0.83878
 -21  11   1      127.65      127.65     11.30 o   0.79693
 -19  11   1      211.84      211.84     14.55 o   0.75690
 -17  11   1      253.96      253.96     15.94 o   0.71897
 -15  11   1      235.64      235.64     15.35 o   0.68351
 -13  11   1      175.17      175.17     13.24 o   0.65091
 -11  11   1       10.90       10.90      3.30 o   0.62163
  -9  11   1       69.76       69.76      8.35 o   0.59616
  -7  11   1      643.28      643.28     25.36 o   0.57500
  -5  11   1     3008.58     3008.58     54.85 o   0.55864
  -3  11   1     5298.22     5298.22     72.79 o   0.54751
  -1  11   1       44.06       44.06      6.64 o   0.54194
   1  11   1      364.14      364.14     19.08 o   0.54210
   3  11   1     2124.39     2124.39     46.09 o   0.54798
   5  11   1      358.74      358.74     18.94 o   0.55939
   7  11   1      331.29      331.29     18.20 o   0.57602
   9  11   1      553.36      553.36     23.52 o   0.59743
  11  11   1       23.93       23.93      4.89 o   0.62312
  13  11   1      448.13      448.13     21.17 o   0.65259
  15  11   1      423.05      423.05     20.57 o   0.68535
  17  11   1      133.00      133.00     11.53 o   0.72096
  19  11   1      282.00      282.00     16.79 o   0.75901
  21  11   1       90.81       90.81      9.53 o   0.79915
  23  11   1        4.09        4.09      2.02 o   0.84108
 -24  12   1        0.80        0.80      0.90 o   0.89204
 -22  12   1      110.81      110.81     10.53 o   0.85098
 -20  12   1      243.87      243.87     15.62 o   0.81169
 -18  12   1       38.60       38.60      6.21 o   0.77444
 -16  12   1       33.05       33.05      5.75 o   0.73952
 -14  12   1       68.79       68.79      8.29 o   0.70731
 -12  12   1       37.77       37.77      6.15 o   0.67816
 -10  12   1      216.97      216.97     14.73 o   0.65251
  -8  12   1       22.02       22.02      4.69 o   0.63076
  -6  12   1     2736.60     2736.60     52.31 o   0.61335
  -4  12   1      478.69      478.69     21.88 o   0.60064
  -2  12   1      177.10      177.10     13.31 o   0.59294
   0  12   1      755.04      755.04     27.48 o   0.59045
   2  12   1      705.92      705.92     26.57 o   0.59323
   4  12   1     1203.50     1203.50     34.69 o   0.60120
   6  12   1        5.30        5.30      2.30 o   0.61417
   8  12   1      817.85      817.85     28.60 o   0.63183
  10  12   1     2239.19     2239.19     47.32 o   0.65379
  12  12   1     1227.16     1227.16     35.03 o   0.67965
  14  12   1      396.24      396.24     19.91 o   0.70897
  16  12   1        0.65        0.65      0.81 o   0.74134
  18  12   1        2.56        2.56      1.60 o   0.77639
  20  12   1       54.95       54.95      7.41 o   0.81376
  22  12   1      165.19      165.19     12.85 o   0.85315
  24  12   1      258.68      258.68     16.08 o   0.89430
 -23  13   1       71.47       71.47      8.45 o   0.90534
 -21  13   1      751.12      751.12     27.41 o   0.86671
 -19  13   1        1.68        1.68      1.29 o   0.83005
 -17  13   1        1.92        1.92      1.39 o   0.79562
 -15  13   1      117.04      117.04     10.82 o   0.76372
 -13  13   1      151.10      151.10     12.29 o   0.73469
 -11  13   1      433.35      433.35     20.82 o   0.70888
  -9  13   1      136.58      136.58     11.69 o   0.68665
  -7  13   1       90.85       90.85      9.53 o   0.66836
  -5  13   1      100.67      100.67     10.03 o   0.65434
  -3  13   1      698.73      698.73     26.43 o   0.64487
  -1  13   1     2309.39     2309.39     48.06 o   0.64015
   1  13   1     1674.70     1674.70     40.92 o   0.64028
   3  13   1      379.55      379.55     19.48 o   0.64526
   5  13   1      339.93      339.93     18.44 o   0.65499
   7  13   1      408.28      408.28     20.21 o   0.66924
   9  13   1       99.72       99.72      9.99 o   0.68776
  11  13   1      362.88      362.88     19.05 o   0.71019
  13  13   1      397.07      397.07     19.93 o   0.73618
  15  13   1       42.45       42.45      6.52 o   0.76537
  17  13   1        0.56        0.56      0.75 o   0.79741
  19  13   1      211.11      211.11     14.53 o   0.83197
  21  13   1      650.51      650.51     25.51 o   0.86875
  23  13   1      467.08      467.08     21.61 o   0.90747
 -24  14   1        0.00        0.00      0.03 o   0.95995
 -22  14   1        7.93        7.93      2.82 o   0.92192
 -20  14   1       72.40       72.40      8.51 o   0.88578
 -18  14   1        0.22        0.22      0.47 o   0.85177
 -16  14   1      132.96      132.96     11.53 o   0.82016
 -14  14   1        1.45        1.45      1.20 o   0.79123
 -12  14   1      784.58      784.58     28.01 o   0.76529
 -10  14   1       10.91       10.91      3.30 o   0.74265
  -8  14   1      195.38      195.38     13.98 o   0.72362
  -6  14   1        0.44        0.44      0.66 o   0.70849
  -4  14   1        1.51        1.51      1.23 o   0.69752
  -2  14   1        0.01        0.01      0.12 o   0.69090
   0  14   1        8.14        8.14      2.85 o   0.68876
   2  14   1        2.93        2.93      1.71 o   0.69114
   4  14   1        1.84        1.84      1.36 o   0.69800
   6  14   1      250.70      250.70     15.83 o   0.70920
   8  14   1        7.72        7.72      2.78 o   0.72455
  10  14   1        0.95        0.95      0.97 o   0.74378
  12  14   1      139.19      139.19     11.80 o   0.76660
  14  14   1       41.81       41.81      6.47 o   0.79271
  16  14   1       62.48       62.48      7.90 o   0.82180
  18  14   1      227.39      227.39     15.08 o   0.85354
  20  14   1       13.61       13.61      3.69 o   0.88767
  22  14   1       17.68       17.68      4.20 o   0.92392
  24  14   1      201.31      201.31     14.19 o   0.96205
 -24   0   2     3450.16     3450.16     58.74 o   0.66827
 -22   0   2      280.74      280.74     16.76 o   0.61252
 -20   0   2     1448.51     1448.51     38.06 o   0.55680
 -18   0   2        0.75        0.75      0.86 o   0.50110
 -16   0   2     1973.91     1973.91     44.43 o   0.44544
 -14   0   2      139.33      139.33     11.80 o   0.38983
 -12   0   2    13548.00    13548.00    116.40 o   0.33430
 -10   0   2    24113.29    24113.29    155.28 o   0.27890
  -8   0   2      297.87      297.87     17.26 o   0.22373
  -6   0   2     2011.80     2011.80     44.85 o   0.16899
  -4   0   2    43238.07    43238.07    207.94 o   0.11532
  -2   0   2      162.82      162.82     12.76 o   0.06542
   0   0   2       54.81       54.81      7.40 o   0.03869
   2   0   2    10880.09    10880.09    104.31 o   0.07038
   4   0   2     9473.17     9473.17     97.33 o   0.12102
   6   0   2      157.07      157.07     12.53 o   0.17486
   8   0   2    57829.05    57829.05    240.48 o   0.22967
  10   0   2     1617.66     1617.66     40.22 o   0.28487
  12   0   2      524.77      524.77     22.91 o   0.34029
  14   0   2      129.93      129.93     11.40 o   0.39583
  16   0   2     3800.46     3800.46     61.65 o   0.45144
  18   0   2     4354.76     4354.76     65.99 o   0.50711
  20   0   2      871.08      871.08     29.51 o   0.56281
  22   0   2     4095.00     4095.00     63.99 o   0.61854
  24   0   2     5093.04     5093.04     71.37 o   0.67429
 -23   1   2       12.65       12.65      3.56 o   0.64228
 -21   1   2      444.28      444.28     21.08 o   0.58672
 -19   1   2     1075.18     1075.18     32.79 o   0.53123
 -17   1   2     1124.25     1124.25     33.53 o   0.47581
 -15   1   2      118.25      118.25     10.87 o   0.42051
 -13   1   2      613.02      613.02     24.76 o   0.36538
 -11   1   2       39.81       39.81      6.31 o   0.31050
  -9   1   2      100.14      100.14     10.01 o   0.25605
  -7   1   2     1377.71     1377.71     37.12 o   0.20235
  -5   1   2     5059.00     5059.00     71.13 o   0.15022
  -3   1   2    19664.92    19664.92    140.23 o   0.10212
  -1   1   2       44.19       44.19      6.65 o   0.06728
   1   1   2     9338.06     9338.06     96.63 o   0.06974
   3   1   2    32895.83    32895.83    181.37 o   0.10695
   5   1   2   137141.69   137141.69    370.33 o   0.15573
   7   1   2    13097.23    13097.23    114.44 o   0.20809
   9   1   2     1099.79     1099.79     33.16 o   0.26189
  11   1   2     5793.66     5793.66     76.12 o   0.31641
  13   1   2    10046.08    10046.08    100.23 o   0.37132
  15   1   2     3018.57     3018.57     54.94 o   0.42647
  17   1   2      254.35      254.35     15.95 o   0.48179
  19   1   2      201.18      201.18     14.18 o   0.53721
  21   1   2       91.72       91.72      9.58 o   0.59272
  23   1   2     1423.13     1423.13     37.72 o   0.64828
 -24   2   2       17.77       17.77      4.22 o   0.67547
 -22   2   2      381.62      381.62     19.53 o   0.62037
 -20   2   2      274.67      274.67     16.57 o   0.56542
 -18   2   2     1060.23     1060.23     32.56 o   0.51066
 -16   2   2      592.12      592.12     24.33 o   0.45617
 -14   2   2     2973.41     2973.41     54.53 o   0.40205
 -12   2   2     2303.86     2303.86     48.00 o   0.34847
 -10   2   2     1530.86     1530.86     39.13 o   0.29574
  -8   2   2      332.90      332.90     18.25 o   0.24439
  -6   2   2    34289.11    34289.11    185.17 o   0.19553
  -4   2   2     3850.17     3850.17     62.05 o   0.15157
  -2   2   2     9933.49     9933.49     99.67 o   0.11812
   0   2   2       37.77       37.77      6.15 o   0.10569
   2   2   2     2927.88     2927.88     54.11 o   0.12094
   4   2   2     9372.28     9372.28     96.81 o   0.15595
   6   2   2      132.00      132.00     11.49 o   0.20063
   8   2   2      565.36      565.36     23.78 o   0.24984
  10   2   2     4175.55     4175.55     64.62 o   0.30138
  12   2   2     6367.54     6367.54     79.80 o   0.35422
  14   2   2        7.71        7.71      2.78 o   0.40787
  16   2   2     1970.91     1970.91     44.39 o   0.46203
  18   2   2     3595.41     3595.41     59.96 o   0.51656
  20   2   2        0.23        0.23      0.48 o   0.57134
  22   2   2       21.19       21.19      4.60 o   0.62631
  24   2   2      244.76      244.76     15.64 o   0.68142
 -23   3   2      257.97      257.97     16.06 o   0.65717
 -21   3   2     3506.21     3506.21     59.21 o   0.60298
 -19   3   2     1267.62     1267.62     35.60 o   0.54913
 -17   3   2     2159.12     2159.12     46.47 o   0.49573
 -15   3   2       21.30       21.30      4.62 o   0.44292
 -13   3   2     1935.88     1935.88     44.00 o   0.39096
 -11   3   2     3067.07     3067.07     55.38 o   0.34023
  -9   3   2     1631.37     1631.37     40.39 o   0.29139
  -7   3   2      424.80      424.80     20.61 o   0.24554
  -5   3   2      205.88      205.88     14.35 o   0.20473
  -3   3   2    45962.67    45962.67    214.39 o   0.17256
  -1   3   2     2864.26     2864.26     53.52 o   0.15451
   1   3   2      743.14      743.14     27.26 o   0.15560
   3   3   2    45430.19    45430.19    213.14 o   0.17546
   5   3   2        2.15        2.15      1.47 o   0.20880
   7   3   2      283.43      283.43     16.84 o   0.25030
   9   3   2       35.76       35.76      5.98 o   0.29654
  11   3   2      594.82      594.82     24.39 o   0.34563
  13   3   2     3345.94     3345.94     57.84 o   0.39652
  15   3   2     8167.72     8167.72     90.38 o   0.44858
  17   3   2     1947.19     1947.19     44.13 o   0.50147
  19   3   2     1293.52     1293.52     35.97 o   0.55493
  21   3   2       10.85       10.85      3.29 o   0.60882
  23   3   2     1434.94     1434.94     37.88 o   0.66303
 -24   4   2      376.50      376.50     19.40 o   0.69662
 -22   4   2      361.23      361.23     19.01 o   0.64334
 -20   4   2     1595.19     1595.19     39.94 o   0.59052
 -18   4   2        4.07        4.07      2.02 o   0.53833
 -16   4   2        7.22        7.22      2.69 o   0.48694
 -14   4   2       66.59       66.59      8.16 o   0.43665
 -12   4   2      441.22      441.22     21.01 o   0.38788
 -10   4   2     2425.70     2425.70     49.25 o   0.34130
  -8   4   2    14604.24    14604.24    120.85 o   0.29791
  -6   4   2     2521.40     2521.40     50.21 o   0.25933
  -4   4   2     1376.17     1376.17     37.10 o   0.22802
  -2   4   2     4842.08     4842.08     69.59 o   0.20730
   0   4   2    10125.67    10125.67    100.63 o   0.20048
   2   4   2     4131.50     4131.50     64.28 o   0.20892
   4   4   2     1778.59     1778.59     42.17 o   0.23096
   6   4   2      596.35      596.35     24.42 o   0.26320
   8   4   2     1173.25     1173.25     34.25 o   0.30239
  10   4   2      920.86      920.86     30.35 o   0.34619
  12   4   2      757.21      757.21     27.52 o   0.39306
  14   4   2     2122.16     2122.16     46.07 o   0.44201
  16   4   2     1714.11     1714.11     41.40 o   0.49244
  18   4   2      829.13      829.13     28.79 o   0.54393
  20   4   2        4.90        4.90      2.21 o   0.59620
  22   4   2      333.95      333.95     18.27 o   0.64907
  24   4   2      181.07      181.07     13.46 o   0.70239
 -23   5   2        1.48        1.48      1.22 o   0.68598
 -21   5   2       53.30       53.30      7.30 o   0.63426
 -19   5   2       42.37       42.37      6.51 o   0.58330
 -17   5   2       11.81       11.81      3.44 o   0.53333
 -15   5   2     4313.32     4313.32     65.68 o   0.48464
 -13   5   2     1000.78     1000.78     31.64 o   0.43766
 -11   5   2      401.64      401.64     20.04 o   0.39301
  -9   5   2       13.20       13.20      3.63 o   0.35157
  -7   5   2     1390.66     1390.66     37.29 o   0.31462
  -5   5   2    10152.45    10152.45    100.76 o   0.28392
  -3   5   2     3182.89     3182.89     56.42 o   0.26167
  -1   5   2     8199.75     8199.75     90.55 o   0.25014
   1   5   2      904.76      904.76     30.08 o   0.25081
   3   5   2     1879.40     1879.40     43.35 o   0.26359
   5   5   2        2.20        2.20      1.48 o   0.28687
   7   5   2     3053.04     3053.04     55.25 o   0.31835
   9   5   2     2377.72     2377.72     48.76 o   0.35585
  11   5   2      406.72      406.72     20.17 o   0.39769
  13   5   2     3616.06     3616.06     60.13 o   0.44263
  15   5   2      447.88      447.88     21.16 o   0.48982
  17   5   2       24.70       24.70      4.97 o   0.53867
  19   5   2      344.92      344.92     18.57 o   0.58876
  21   5   2      625.62      625.62     25.01 o   0.63981
  23   5   2      143.80      143.80     11.99 o   0.69160
 -24   6   2      155.70      155.70     12.48 o   0.73051
 -22   6   2       22.76       22.76      4.77 o   0.67989
 -20   6   2      209.41      209.41     14.47 o   0.63015
 -18   6   2      348.41      348.41     18.67 o   0.58152
 -16   6   2      279.39      279.39     16.72 o   0.53430
 -14   6   2      331.76      331.76     18.21 o   0.48891
 -12   6   2      100.40      100.40     10.02 o   0.44590
 -10   6   2     3662.25     3662.25     60.52 o   0.40602
  -8   6   2     4200.43     4200.43     64.81 o   0.37029
  -6   6   2     2502.00     2502.00     50.02 o   0.34003
  -4   6   2     1941.54     1941.54     44.06 o   0.31680
  -2   6   2      612.42      612.42     24.75 o   0.30223
   0   6   2      590.05      590.05     24.29 o   0.29759
   2   6   2     5173.34     5173.34     71.93 o   0.30334
   4   6   2     4346.66     4346.66     65.93 o   0.31892
   6   6   2      804.01      804.01     28.36 o   0.34299
   8   6   2     4304.39     4304.39     65.61 o   0.37391
  10   6   2      325.86      325.86     18.05 o   0.41014
  12   6   2      252.98      252.98     15.91 o   0.45040
  14   6   2      925.60      925.60     30.42 o   0.49371
  16   6   2     1602.14     1602.14     40.03 o   0.53932
  18   6   2     2761.78     2761.78     52.55 o   0.58671
  20   6   2        4.99        4.99      2.23 o   0.63547
  22   6   2        7.99        7.99      2.83 o   0.68531
  24   6   2        0.58        0.58      0.76 o   0.73602
 -23   7   2      101.13      101.13     10.06 o   0.72705
 -21   7   2       23.34       23.34      4.83 o   0.67848
 -19   7   2      569.81      569.81     23.87 o   0.63110
 -17   7   2      451.14      451.14     21.24 o   0.58522
 -15   7   2     3235.83     3235.83     56.88 o   0.54122
 -13   7   2     4205.78     4205.78     64.85 o   0.49959
 -11   7   2     8345.46     8345.46     91.35 o   0.46097
  -9   7   2        1.22        1.22      1.11 o   0.42620
  -7   7   2      175.63      175.63     13.25 o   0.39627
  -5   7   2      685.30      685.30     26.18 o   0.37236
  -3   7   2     5805.35     5805.35     76.19 o   0.35569
  -1   7   2     1426.34     1426.34     37.77 o   0.34729
   1   7   2      397.61      397.61     19.94 o   0.34778
   3   7   2      858.58      858.58     29.30 o   0.35710
   5   7   2      154.45      154.45     12.43 o   0.37461
   7   7   2     1289.97     1289.97     35.92 o   0.39923
   9   7   2       19.56       19.56      4.42 o   0.42974
  11   7   2       66.70       66.70      8.17 o   0.46497
  13   7   2       69.90       69.90      8.36 o   0.50395
  15   7   2       26.46       26.46      5.14 o   0.54586
  17   7   2      552.86      552.86     23.51 o   0.59009
  19   7   2      988.49      988.49     31.44 o   0.63615
  21   7   2       96.05       96.05      9.80 o   0.68367
  23   7   2      353.71      353.71     18.81 o   0.73236
 -24   8   2      431.00      431.00     20.76 o   0.77548
 -22   8   2        7.26        7.26      2.69 o   0.72799
 -20   8   2      245.34      245.34     15.66 o   0.68177
 -18   8   2      390.48      390.48     19.76 o   0.63709
 -16   8   2     6369.79     6369.79     79.81 o   0.59430
 -14   8   2     1303.36     1303.36     36.10 o   0.55385
 -12   8   2      213.93      213.93     14.63 o   0.51628
 -10   8   2      250.14      250.14     15.82 o   0.48225
  -8   8   2      207.71      207.71     14.41 o   0.45259
  -6   8   2     1549.62     1549.62     39.37 o   0.42818
  -4   8   2     2209.47     2209.47     47.01 o   0.40998
  -2   8   2      668.58      668.58     25.86 o   0.39882
   0   8   2     1509.14     1509.14     38.85 o   0.39532
   2   8   2     4323.07     4323.07     65.75 o   0.39967
   4   8   2     1536.90     1536.90     39.20 o   0.41162
   6   8   2        0.70        0.70      0.84 o   0.43053
   8   8   2     6410.00     6410.00     80.06 o   0.45555
  10   8   2     3924.16     3924.16     62.64 o   0.48573
  12   8   2     1303.30     1303.30     36.10 o   0.52017
  14   8   2      184.55      184.55     13.58 o   0.55809
  16   8   2      930.38      930.38     30.50 o   0.59882
  18   8   2      244.64      244.64     15.64 o   0.64183
  20   8   2      205.76      205.76     14.34 o   0.68669
  22   8   2      272.88      272.88     16.52 o   0.73306
  24   8   2      275.76      275.76     16.61 o   0.78067
 -23   9   2      400.40      400.40     20.01 o   0.77846
 -21   9   2      298.90      298.90     17.29 o   0.73329
 -19   9   2      391.19      391.19     19.78 o   0.68969
 -17   9   2       11.20       11.20      3.35 o   0.64798
 -15   9   2     3209.34     3209.34     56.65 o   0.60853
 -13   9   2      697.74      697.74     26.41 o   0.57182
 -11   9   2        2.70        2.70      1.64 o   0.53841
  -9   9   2     2093.64     2093.64     45.76 o   0.50896
  -7   9   2      280.73      280.73     16.76 o   0.48417
  -5   9   2     1227.22     1227.22     35.03 o   0.46480
  -3   9   2     3497.52     3497.52     59.14 o   0.45156
  -1   9   2      429.50      429.50     20.72 o   0.44498
   1   9   2     1027.32     1027.32     32.05 o   0.44535
   3   9   2     2793.05     2793.05     52.85 o   0.45267
   5   9   2      241.97      241.97     15.56 o   0.46661
   7   9   2     9919.91     9919.91     99.60 o   0.48660
   9   9   2     1077.73     1077.73     32.83 o   0.51192
  11   9   2     2033.45     2033.45     45.09 o   0.54184
  13   9   2      408.77      408.77     20.22 o   0.57563
  15   9   2       59.38       59.38      7.71 o   0.61266
  17   9   2       28.92       28.92      5.38 o   0.65238
  19   9   2     1568.20     1568.20     39.60 o   0.69431
  21   9   2     2167.10     2167.10     46.55 o   0.73810
  23   9   2      912.13      912.13     30.20 o   0.78342
 -24  10   2       30.62       30.62      5.53 o   0.82972
 -22  10   2       12.65       12.65      3.56 o   0.78551
 -20  10   2       11.02       11.02      3.32 o   0.74288
 -18  10   2       38.70       38.70      6.22 o   0.70210
 -16  10   2        0.02        0.02      0.15 o   0.66352
 -14  10   2      412.17      412.17     20.30 o   0.62755
 -12  10   2       37.28       37.28      6.11 o   0.59465
 -10  10   2       49.53       49.53      7.04 o   0.56536
  -8  10   2     1309.46     1309.46     36.19 o   0.54028
  -6  10   2      184.74      184.74     13.59 o   0.52000
  -4  10   2     5937.54     5937.54     77.06 o   0.50512
  -2  10   2      330.87      330.87     18.19 o   0.49611
   0  10   2      415.73      415.73     20.39 o   0.49330
   2  10   2     2233.50     2233.50     47.26 o   0.49679
   4  10   2      664.23      664.23     25.77 o   0.50645
   6  10   2     7092.18     7092.18     84.22 o   0.52194
   8  10   2     5037.14     5037.14     70.97 o   0.54276
  10  10   2       37.82       37.82      6.15 o   0.56833
  12  10   2      368.18      368.18     19.19 o   0.59803
  14  10   2       71.46       71.46      8.45 o   0.63129
  16  10   2      207.95      207.95     14.42 o   0.66757
  18  10   2       21.61       21.61      4.65 o   0.70640
  20  10   2       84.86       84.86      9.21 o   0.74740
  22  10   2      229.35      229.35     15.14 o   0.79021
  24  10   2       86.30       86.30      9.29 o   0.83457
 -23  11   2       11.56       11.56      3.40 o   0.83829
 -21  11   2     1196.72     1196.72     34.59 o   0.79653
 -19  11   2      645.60      645.60     25.41 o   0.75658
 -17  11   2       32.76       32.76      5.72 o   0.71876
 -15  11   2      511.11      511.11     22.61 o   0.68341
 -13  11   2      198.92      198.92     14.10 o   0.65094
 -11  11   2      924.41      924.41     30.40 o   0.62179
  -9  11   2      103.64      103.64     10.18 o   0.59647
  -7  11   2      452.56      452.56     21.27 o   0.57546
  -5  11   2      565.02      565.02     23.77 o   0.55927
  -3  11   2      467.60      467.60     21.62 o   0.54831
  -1  11   2     1030.32     1030.32     32.10 o   0.54290
   1  11   2     1274.52     1274.52     35.70 o   0.54321
   3  11   2      585.74      585.74     24.20 o   0.54923
   5  11   2      435.61      435.61     20.87 o   0.56077
   7  11   2     1260.67     1260.67     35.51 o   0.57751
   9  11   2        7.82        7.82      2.80 o   0.59900
  11  11   2      308.59      308.59     17.57 o   0.62476
  13  11   2     3866.74     3866.74     62.18 o   0.65429
  15  11   2     2504.49     2504.49     50.04 o   0.68709
  17  11   2      887.40      887.40     29.79 o   0.72273
  19  11   2      145.54      145.54     12.06 o   0.76080
  21  11   2        0.64        0.64      0.80 o   0.80095
  23  11   2       72.34       72.34      8.51 o   0.84290
 -24  12   2       27.37       27.37      5.23 o   0.89154
 -22  12   2        1.32        1.32      1.15 o   0.85055
 -20  12   2      259.78      259.78     16.12 o   0.81135
 -18  12   2        0.18        0.18      0.43 o   0.77418
 -16  12   2      600.23      600.23     24.50 o   0.73937
 -14  12   2      731.47      731.47     27.05 o   0.70727
 -12  12   2     1992.04     1992.04     44.63 o   0.67824
 -10  12   2      728.72      728.72     26.99 o   0.65272
  -8  12   2       96.49       96.49      9.82 o   0.63112
  -6  12   2      631.97      631.97     25.14 o   0.61385
  -4  12   2      773.80      773.80     27.82 o   0.60130
  -2  12   2      175.37      175.37     13.24 o   0.59375
   0  12   2       63.03       63.03      7.94 o   0.59140
   2  12   2      854.22      854.22     29.23 o   0.59431
   4  12   2     1438.82     1438.82     37.93 o   0.60241
   6  12   2        1.06        1.06      1.03 o   0.61550
   8  12   2      381.04      381.04     19.52 o   0.63325
  10  12   2      738.34      738.34     27.17 o   0.65529
  12  12   2     1291.41     1291.41     35.94 o   0.68122
  14  12   2      338.43      338.43     18.40 o   0.71059
  16  12   2      115.04      115.04     10.73 o   0.74301
  18  12   2      263.70      263.70     16.24 o   0.77809
  20  12   2      137.21      137.21     11.71 o   0.81548
  22  12   2       65.53       65.53      8.10 o   0.85490
  24  12   2        6.91        6.91      2.63 o   0.89606
 -23  13   2        5.53        5.53      2.35 o   0.90489
 -21  13   2       11.61       11.61      3.41 o   0.86634
 -19  13   2      107.59      107.59     10.37 o   0.82976
 -17  13   2        5.91        5.91      2.43 o   0.79542
 -15  13   2      681.31      681.31     26.10 o   0.76363
 -13  13   2      154.98      154.98     12.45 o   0.73471
 -11  13   2      527.13      527.13     22.96 o   0.70902
  -9  13   2      392.65      392.65     19.82 o   0.68692
  -7  13   2       16.73       16.73      4.09 o   0.66876
  -5  13   2        0.32        0.32      0.57 o   0.65488
  -3  13   2       65.83       65.83      8.11 o   0.64554
  -1  13   2       14.74       14.74      3.84 o   0.64096
   1  13   2      428.80      428.80     20.71 o   0.64122
   3  13   2     1096.16     1096.16     33.11 o   0.64633
   5  13   2       84.28       84.28      9.18 o   0.65616
   7  13   2       22.88       22.88      4.78 o   0.67052
   9  13   2       22.48       22.48      4.74 o   0.68912
  11  13   2      286.57      286.57     16.93 o   0.71163
  13  13   2     1039.63     1039.63     32.24 o   0.73768
  15  13   2      160.61      160.61     12.67 o   0.76693
  17  13   2       18.84       18.84      4.34 o   0.79901
  19  13   2       12.95       12.95      3.60 o   0.83360
  21  13   2       20.73       20.73      4.55 o   0.87041
  23  13   2        3.71        3.71      1.93 o   0.90916
 -24  14   2       84.68       84.68      9.20 o   0.95948
 -22  14   2       14.77       14.77      3.84 o   0.92152
 -20  14   2      147.43      147.43     12.14 o   0.88546
 -18  14   2        1.01        1.01      1.00 o   0.85154
 -16  14   2       24.63       24.63      4.96 o   0.82002
 -14  14   2      272.33      272.33     16.50 o   0.79119
 -12  14   2      545.06      545.06     23.35 o   0.76536
 -10  14   2     1014.11     1014.11     31.85 o   0.74283
  -8  14   2       31.79       31.79      5.64 o   0.72393
  -6  14   2      181.75      181.75     13.48 o   0.70892
  -4  14   2       70.66       70.66      8.41 o   0.69808
  -2  14   2        0.49        0.49      0.70 o   0.69159
   0  14   2       50.60       50.60      7.11 o   0.68958
   2  14   2       12.69       12.69      3.56 o   0.69208
   4  14   2       29.74       29.74      5.45 o   0.69904
   6  14   2      281.08      281.08     16.77 o   0.71035
   8  14   2     1529.23     1529.23     39.11 o   0.72578
  10  14   2       83.47       83.47      9.14 o   0.74510
  12  14   2      364.73      364.73     19.10 o   0.76799
  14  14   2     1098.04     1098.04     33.14 o   0.79416
  16  14   2      230.95      230.95     15.20 o   0.82330
  18  14   2       37.28       37.28      6.11 o   0.85509
  20  14   2       51.94       51.94      7.21 o   0.88925
  22  14   2       38.69       38.69      6.22 o   0.92553
  24  14   2        0.87        0.87      0.93 o   0.96368
 -23   1   3      270.65      270.65     16.45 o   0.64223
 -21   1   3      113.51      113.51     10.65 o   0.58681
 -19   1   3     1106.14     1106.14     33.26 o   0.53148
 -17   1   3     1277.99     1277.99     35.75 o   0.47628
 -15   1   3     8362.32     8362.32     91.45 o   0.42124
 -13   1   3     2306.25     2306.25     48.02 o   0.36644
 -11   1   3     3814.02     3814.02     61.76 o   0.31202
  -9   1   3     1552.96     1552.96     39.41 o   0.25821
  -7   1   3     5927.30     5927.30     76.99 o   0.20549
  -5   1   3      168.31      168.31     12.97 o   0.15498
  -3   1   3    14219.28    14219.28    119.24 o   0.10976
  -1   1   3      120.50      120.50     10.98 o   0.07946
   1   1   3     7449.49     7449.49     86.31 o   0.08258
   3   1   3    54620.18    54620.18    233.71 o   0.11646
   5   1   3   207063.92   207063.92    455.04 o   0.16292
   7   1   3     7552.76     7552.76     86.91 o   0.21392
   9   1   3    13341.08    13341.08    115.50 o   0.26687
  11   1   3      460.20      460.20     21.45 o   0.32080
  13   1   3      367.44      367.44     19.17 o   0.37529
  15   1   3       15.17       15.17      3.90 o   0.43013
  17   1   3     1214.45     1214.45     34.85 o   0.48520
  19   1   3      170.58      170.58     13.06 o   0.54043
  21   1   3      305.32      305.32     17.47 o   0.59578
  23   1   3     2209.69     2209.69     47.01 o   0.65121
 -24   2   3      158.48      158.48     12.59 o   0.67536
 -22   2   3      274.92      274.92     16.58 o   0.62039
 -20   2   3     1483.91     1483.91     38.52 o   0.56559
 -18   2   3       59.21       59.21      7.69 o   0.51101
 -16   2   3       58.72       58.72      7.66 o   0.45674
 -14   2   3      179.21      179.21     13.39 o   0.40291
 -12   2   3      418.67      418.67     20.46 o   0.34971
 -10   2   3     7678.90     7678.90     87.63 o   0.29747
  -8   2   3      671.39      671.39     25.91 o   0.24683
  -6   2   3      639.22      639.22     25.28 o   0.19899
  -4   2   3    11030.43    11030.43    105.03 o   0.15655
  -2   2   3    26088.47    26088.47    161.52 o   0.12513
   0   2   3      329.00      329.00     18.14 o   0.11420
   2   2   3   116810.70   116810.70    341.78 o   0.12910
   4   2   3     7315.02     7315.02     85.53 o   0.16288
   6   2   3      729.95      729.95     27.02 o   0.20647
   8   2   3     6650.63     6650.63     81.55 o   0.25488
  10   2   3     7442.09     7442.09     86.27 o   0.30584
  12   2   3     6196.53     6196.53     78.72 o   0.35826
  14   2   3      353.79      353.79     18.81 o   0.41159
  16   2   3     3996.54     3996.54     63.22 o   0.46550
  18   2   3     1410.58     1410.58     37.56 o   0.51983
  20   2   3      381.51      381.51     19.53 o   0.57444
  22   2   3       20.62       20.62      4.54 o   0.62928
  24   2   3      326.42      326.42     18.07 o   0.68427
 -23   3   3       39.04       39.04      6.25 o   0.65712
 -21   3   3      225.87      225.87     15.03 o   0.60307
 -19   3   3        9.75        9.75      3.12 o   0.54938
 -17   3   3     5715.72     5715.72     75.60 o   0.49617
 -15   3   3     1080.44     1080.44     32.87 o   0.44361
 -13   3   3     3211.22     3211.22     56.67 o   0.39195
 -11   3   3     4210.77     4210.77     64.89 o   0.34162
  -9   3   3        4.35        4.35      2.09 o   0.29329
  -7   3   3      960.92      960.92     31.00 o   0.24814
  -5   3   3       75.22       75.22      8.67 o   0.20824
  -3   3   3      530.38      530.38     23.03 o   0.17719
  -1   3   3     2617.23     2617.23     51.16 o   0.16019
   1   3   3    47499.19    47499.19    217.94 o   0.16176
   3   3   3     3448.34     3448.34     58.72 o   0.18141
   5   3   3       45.71       45.71      6.76 o   0.21422
   7   3   3       39.12       39.12      6.25 o   0.25516
   9   3   3     4491.74     4491.74     67.02 o   0.30094
  11   3   3     2641.80     2641.80     51.40 o   0.34966
  13   3   3      519.90      519.90     22.80 o   0.40024
  15   3   3     2401.02     2401.02     49.00 o   0.45206
  17   3   3     2188.36     2188.36     46.78 o   0.50475
  19   3   3        2.78        2.78      1.67 o   0.55805
  21   3   3      115.29      115.29     10.74 o   0.61180
  23   3   3        5.28        5.28      2.30 o   0.66590
 -24   4   3      360.07      360.07     18.98 o   0.69651
 -22   4   3      336.63      336.63     18.35 o   0.64335
 -20   4   3      930.00      930.00     30.50 o   0.59068
 -18   4   3      392.05      392.05     19.80 o   0.53866
 -16   4   3      761.32      761.32     27.59 o   0.48748
 -14   4   3     1660.76     1660.76     40.75 o   0.43744
 -12   4   3     3498.21     3498.21     59.15 o   0.38899
 -10   4   3      955.33      955.33     30.91 o   0.34280
  -8   4   3    10204.13    10204.13    101.02 o   0.29991
  -6   4   3     7087.27     7087.27     84.19 o   0.26195
  -4   4   3    37483.18    37483.18    193.61 o   0.23137
  -2   4   3    27942.08    27942.08    167.16 o   0.21137
   0   4   3       39.52       39.52      6.29 o   0.20510
   2   4   3      263.02      263.02     16.22 o   0.21375
   4   4   3    17274.19    17274.19    131.43 o   0.23569
   6   4   3     6583.91     6583.91     81.14 o   0.26767
   8   4   3    24629.70    24629.70    156.94 o   0.30657
  10   4   3       28.63       28.63      5.35 o   0.35009
  12   4   3       22.83       22.83      4.78 o   0.39671
  14   4   3     3577.68     3577.68     59.81 o   0.44545
  16   4   3      295.42      295.42     17.19 o   0.49570
  18   4   3     1230.84     1230.84     35.08 o   0.54703
  20   4   3     1509.69     1509.69     38.85 o   0.59917
  22   4   3     1477.35     1477.35     38.44 o   0.65193
  24   4   3        5.02        5.02      2.24 o   0.70516
 -23   5   3       78.70       78.70      8.87 o   0.68593
 -21   5   3     1418.21     1418.21     37.66 o   0.63434
 -19   5   3        0.40        0.40      0.63 o   0.58354
 -17   5   3      135.36      135.36     11.63 o   0.53374
 -15   5   3     1003.96     1003.96     31.69 o   0.48527
 -13   5   3     1772.28     1772.28     42.10 o   0.43855
 -11   5   3     2290.61     2290.61     47.86 o   0.39421
  -9   5   3    17316.67    17316.67    131.59 o   0.35315
  -7   5   3    10489.88    10489.88    102.42 o   0.31665
  -5   5   3      508.28      508.28     22.55 o   0.28646
  -3   5   3    18151.14    18151.14    134.73 o   0.26475
  -1   5   3      305.92      305.92     17.49 o   0.25369
   1   5   3     7363.54     7363.54     85.81 o   0.25468
   3   5   3     7375.64     7375.64     85.88 o   0.26759
   5   5   3      688.85      688.85     26.25 o   0.29084
   7   5   3      492.41      492.41     22.19 o   0.32219
   9   5   3      782.58      782.58     27.97 o   0.35953
  11   5   3       25.35       25.35      5.03 o   0.40119
  13   5   3        4.75        4.75      2.18 o   0.44597
  15   5   3      224.17      224.17     14.97 o   0.49301
  17   5   3      545.97      545.97     23.37 o   0.54172
  19   5   3        1.42        1.42      1.19 o   0.59170
  21   5   3      101.19      101.19     10.06 o   0.64265
  23   5   3       54.35       54.35      7.37 o   0.69435
 -24   6   3       73.38       73.38      8.57 o   0.73041
 -22   6   3      104.43      104.43     10.22 o   0.67990
 -20   6   3       11.33       11.33      3.37 o   0.63030
 -18   6   3       79.34       79.34      8.91 o   0.58183
 -16   6   3     1881.19     1881.19     43.37 o   0.53479
 -14   6   3        0.61        0.61      0.78 o   0.48962
 -12   6   3      191.46      191.46     13.84 o   0.44686
 -10   6   3      620.61      620.61     24.91 o   0.40729
  -8   6   3      571.67      571.67     23.91 o   0.37191
  -6   6   3     7718.14     7718.14     87.85 o   0.34204
  -4   6   3     2591.89     2591.89     50.91 o   0.31922
  -2   6   3     8208.82     8208.82     90.60 o   0.30504
   0   6   3     2544.62     2544.62     50.44 o   0.30072
   2   6   3       33.47       33.47      5.79 o   0.30669
   4   6   3      153.56      153.56     12.39 o   0.32236
   6   6   3     1315.99     1315.99     36.28 o   0.34644
   8   6   3     2060.04     2060.04     45.39 o   0.37730
  10   6   3      306.12      306.12     17.50 o   0.41344
  12   6   3      297.66      297.66     17.25 o   0.45359
  14   6   3        4.50        4.50      2.12 o   0.49678
  16   6   3      523.21      523.21     22.87 o   0.54230
  18   6   3      126.15      126.15     11.23 o   0.58959
  20   6   3     1213.55     1213.55     34.84 o   0.63826
  22   6   3      958.40      958.40     30.96 o   0.68802
  24   6   3      428.62      428.62     20.70 o   0.73866
 -23   7   3       66.02       66.02      8.13 o   0.72701
 -21   7   3     1195.66     1195.66     34.58 o   0.67855
 -19   7   3     1099.42     1099.42     33.16 o   0.63132
 -17   7   3       41.18       41.18      6.42 o   0.58560
 -15   7   3       36.65       36.65      6.05 o   0.54178
 -13   7   3     3983.95     3983.95     63.12 o   0.50037
 -11   7   3     6472.02     6472.02     80.45 o   0.46200
  -9   7   3       10.67       10.67      3.27 o   0.42750
  -7   7   3       98.54       98.54      9.93 o   0.39789
  -5   7   3     7307.83     7307.83     85.49 o   0.37430
  -3   7   3     9476.38     9476.38     97.35 o   0.35796
  -1   7   3       88.49       88.49      9.41 o   0.34986
   1   7   3     1019.32     1019.32     31.93 o   0.35058
   3   7   3      181.95      181.95     13.49 o   0.36007
   5   7   3       92.64       92.64      9.62 o   0.37766
   7   7   3       14.79       14.79      3.85 o   0.40230
   9   7   3      269.49      269.49     16.42 o   0.43279
  11   7   3     3877.49     3877.49     62.27 o   0.46797
  13   7   3      456.77      456.77     21.37 o   0.50688
  15   7   3      486.29      486.29     22.05 o   0.54873
  17   7   3     3276.93     3276.93     57.24 o   0.59288
  19   7   3      162.76      162.76     12.76 o   0.63887
  21   7   3       71.89       71.89      8.48 o   0.68632
  23   7   3      523.35      523.35     22.88 o   0.73495
 -24   8   3      186.83      186.83     13.67 o   0.77538
 -22   8   3       76.88       76.88      8.77 o   0.72800
 -20   8   3       96.64       96.64      9.83 o   0.68190
 -18   8   3      320.96      320.96     17.92 o   0.63737
 -16   8   3     2388.95     2388.95     48.88 o   0.59475
 -14   8   3      626.23      626.23     25.02 o   0.55448
 -12   8   3       15.62       15.62      3.95 o   0.51711
 -10   8   3       66.47       66.47      8.15 o   0.48332
  -8   8   3      698.19      698.19     26.42 o   0.45391
  -6   8   3      264.28      264.28     16.26 o   0.42977
  -4   8   3       65.91       65.91      8.12 o   0.41184
  -2   8   3      249.01      249.01     15.78 o   0.40095
   0   8   3     2314.48     2314.48     48.11 o   0.39768
   2   8   3     2900.58     2900.58     53.86 o   0.40221
   4   8   3     8925.28     8925.28     94.47 o   0.41429
   6   8   3     3862.40     3862.40     62.15 o   0.43328
   8   8   3     4649.04     4649.04     68.18 o   0.45834
  10   8   3     2076.44     2076.44     45.57 o   0.48852
  12   8   3     6527.82     6527.82     80.79 o   0.52293
  14   8   3      193.73      193.73     13.92 o   0.56081
  16   8   3        2.97        2.97      1.72 o   0.60150
  18   8   3      354.92      354.92     18.84 o   0.64446
  20   8   3       57.41       57.41      7.58 o   0.68927
  22   8   3      119.61      119.61     10.94 o   0.73559
  24   8   3      133.74      133.74     11.56 o   0.78316
 -23   9   3       48.40       48.40      6.96 o   0.77842
 -21   9   3       82.17       82.17      9.06 o   0.73336
 -19   9   3      245.37      245.37     15.66 o   0.68989
 -17   9   3      442.01      442.01     21.02 o   0.64832
 -15   9   3        2.27        2.27      1.51 o   0.60903
 -13   9   3       65.10       65.10      8.07 o   0.57250
 -11   9   3        0.24        0.24      0.49 o   0.53929
  -9   9   3      451.10      451.10     21.24 o   0.51005
  -7   9   3        1.84        1.84      1.36 o   0.48549
  -5   9   3      340.03      340.03     18.44 o   0.46636
  -3   9   3     2384.39     2384.39     48.83 o   0.45335
  -1   9   3     1218.05     1218.05     34.90 o   0.44698
   1   9   3     1489.40     1489.40     38.59 o   0.44754
   3   9   3      323.61      323.61     17.99 o   0.45501
   5   9   3     5360.82     5360.82     73.22 o   0.46906
   7   9   3      571.19      571.19     23.90 o   0.48912
   9   9   3      831.21      831.21     28.83 o   0.51448
  11   9   3     1519.94     1519.94     38.99 o   0.54442
  13   9   3      467.68      467.68     21.63 o   0.57820
  15   9   3       22.09       22.09      4.70 o   0.61522
  17   9   3      117.35      117.35     10.83 o   0.65490
  19   9   3      201.56      201.56     14.20 o   0.69681
  21   9   3      675.65      675.65     25.99 o   0.74056
  23   9   3      662.10      662.10     25.73 o   0.78584
 -24  10   3       67.24       67.24      8.20 o   0.82963
 -22  10   3     1215.72     1215.72     34.87 o   0.78553
 -20  10   3        0.69        0.69      0.83 o   0.74301
 -18  10   3      103.25      103.25     10.16 o   0.70236
 -16  10   3      308.69      308.69     17.57 o   0.66392
 -14  10   3      966.44      966.44     31.09 o   0.62810
 -12  10   3       80.65       80.65      8.98 o   0.59537
 -10  10   3      248.04      248.04     15.75 o   0.56627
  -8  10   3       77.88       77.88      8.83 o   0.54138
  -6  10   3      499.93      499.93     22.36 o   0.52132
  -4  10   3       73.01       73.01      8.54 o   0.50664
  -2  10   3     4475.53     4475.53     66.90 o   0.49782
   0  10   3     2684.82     2684.82     51.82 o   0.49519
   2  10   3     1832.05     1832.05     42.80 o   0.49884
   4  10   3      184.75      184.75     13.59 o   0.50863
   6  10   3      301.20      301.20     17.36 o   0.52421
   8  10   3      201.03      201.03     14.18 o   0.54510
  10  10   3       24.92       24.92      4.99 o   0.57071
  12  10   3      156.54      156.54     12.51 o   0.60044
  14  10   3     1012.30     1012.30     31.82 o   0.63370
  16  10   3      169.23      169.23     13.01 o   0.66997
  18  10   3      387.41      387.41     19.68 o   0.70880
  20  10   3      764.52      764.52     27.65 o   0.74977
  22  10   3      161.63      161.63     12.71 o   0.79256
  24  10   3      458.04      458.04     21.40 o   0.83690
 -23  11   3       37.71       37.71      6.14 o   0.83826
 -21  11   3       20.38       20.38      4.51 o   0.79659
 -19  11   3        6.86        6.86      2.62 o   0.75676
 -17  11   3       20.60       20.60      4.54 o   0.71906
 -15  11   3       21.61       21.61      4.65 o   0.68385
 -13  11   3      121.21      121.21     11.01 o   0.65153
 -11  11   3      112.96      112.96     10.63 o   0.62255
  -9  11   3       76.61       76.61      8.75 o   0.59740
  -7  11   3       79.95       79.95      8.94 o   0.57658
  -5  11   3       65.88       65.88      8.12 o   0.56056
  -3  11   3        4.15        4.15      2.04 o   0.54978
  -1  11   3       70.91       70.91      8.42 o   0.54454
   1  11   3      265.48      265.48     16.29 o   0.54501
   3  11   3      601.82      601.82     24.53 o   0.55116
   5  11   3      709.91      709.91     26.64 o   0.56281
   7  11   3      505.89      505.89     22.49 o   0.57963
   9  11   3       96.10       96.10      9.80 o   0.60119
  11  11   3     1621.78     1621.78     40.27 o   0.62700
  13  11   3     1512.50     1512.50     38.89 o   0.65655
  15  11   3        0.73        0.73      0.85 o   0.68937
  17  11   3       73.78       73.78      8.59 o   0.72501
  19  11   3        3.00        3.00      1.73 o   0.76307
  21  11   3       15.40       15.40      3.92 o   0.80322
  23  11   3       20.78       20.78      4.56 o   0.84515
 -24  12   3       22.06       22.06      4.70 o   0.89146
 -22  12   3       40.88       40.88      6.39 o   0.85057
 -20  12   3      989.06      989.06     31.45 o   0.81146
 -18  12   3      370.54      370.54     19.25 o   0.77441
 -16  12   3       62.65       62.65      7.92 o   0.73973
 -14  12   3       29.79       29.79      5.46 o   0.70776
 -12  12   3      622.50      622.50     24.95 o   0.67888
 -10  12   3     1701.46     1701.46     41.25 o   0.65351
  -8  12   3     1129.71     1129.71     33.61 o   0.63207
  -6  12   3     1522.64     1522.64     39.02 o   0.61496
  -4  12   3      140.39      140.39     11.85 o   0.60257
  -2  12   3     1116.82     1116.82     33.42 o   0.59518
   0  12   3      330.74      330.74     18.19 o   0.59298
   2  12   3     3776.98     3776.98     61.46 o   0.59603
   4  12   3     1618.02     1618.02     40.22 o   0.60424
   6  12   3       21.95       21.95      4.68 o   0.61742
   8  12   3     1216.07     1216.07     34.87 o   0.63525
  10  12   3      652.92      652.92     25.55 o   0.65736
  12  12   3      648.15      648.15     25.46 o   0.68333
  14  12   3      163.44      163.44     12.78 o   0.71273
  16  12   3       78.05       78.05      8.83 o   0.74517
  18  12   3     1029.23     1029.23     32.08 o   0.78026
  20  12   3       31.85       31.85      5.64 o   0.81766
  22  12   3       45.96       45.96      6.78 o   0.85707
  24  12   3       61.67       61.67      7.85 o   0.89823
 -23  13   3        2.41        2.41      1.55 o   0.90485
 -21  13   3       23.73       23.73      4.87 o   0.86640
 -19  13   3       57.92       57.92      7.61 o   0.82992
 -17  13   3       25.89       25.89      5.09 o   0.79570
 -15  13   3      105.79      105.79     10.29 o   0.76403
 -13  13   3      398.10      398.10     19.95 o   0.73524
 -11  13   3      157.37      157.37     12.54 o   0.70969
  -9  13   3      177.88      177.88     13.34 o   0.68773
  -7  13   3     1932.67     1932.67     43.96 o   0.66972
  -5  13   3     4011.31     4011.31     63.33 o   0.65599
  -3  13   3     1867.95     1867.95     43.22 o   0.64680
  -1  13   3       10.42       10.42      3.23 o   0.64235
   1  13   3      465.47      465.47     21.57 o   0.64274
   3  13   3      368.76      368.76     19.20 o   0.64797
   5  13   3       23.39       23.39      4.84 o   0.65791
   7  13   3      373.85      373.85     19.34 o   0.67236
   9  13   3      256.66      256.66     16.02 o   0.69103
  11  13   3        0.37        0.37      0.61 o   0.71359
  13  13   3      168.14      168.14     12.97 o   0.73969
  15  13   3        0.88        0.88      0.94 o   0.76897
  17  13   3      332.26      332.26     18.23 o   0.80108
  19  13   3       55.13       55.13      7.42 o   0.83568
  21  13   3      504.87      504.87     22.47 o   0.87250
  23  13   3      168.18      168.18     12.97 o   0.91125
 -24  14   3      121.59      121.59     11.03 o   0.95940
 -22  14   3        7.73        7.73      2.78 o   0.92153
 -20  14   3        0.89        0.89      0.94 o   0.88557
 -18  14   3       21.77       21.77      4.67 o   0.85175
 -16  14   3       18.89       18.89      4.35 o   0.82034
 -14  14   3       27.51       27.51      5.24 o   0.79163
 -12  14   3      196.11      196.11     14.00 o   0.76592
 -10  14   3      112.15      112.15     10.59 o   0.74353
  -8  14   3       22.81       22.81      4.78 o   0.72475
  -6  14   3        7.48        7.48      2.74 o   0.70989
  -4  14   3      320.83      320.83     17.91 o   0.69918
  -2  14   3      684.60      684.60     26.16 o   0.69282
   0  14   3      987.67      987.67     31.43 o   0.69093
   2  14   3       10.64       10.64      3.26 o   0.69355
   4  14   3      104.57      104.57     10.23 o   0.70062
   6  14   3        7.79        7.79      2.79 o   0.71202
   8  14   3       14.42       14.42      3.80 o   0.72754
  10  14   3       10.47       10.47      3.24 o   0.74692
  12  14   3        6.14        6.14      2.48 o   0.76987
  14  14   3      155.67      155.67     12.48 o   0.79608
  16  14   3      160.01      160.01     12.65 o   0.82525
  18  14   3       33.67       33.67      5.80 o   0.85707
  20  14   3       51.38       51.38      7.17 o   0.89125
  22  14   3        5.60        5.60      2.37 o   0.92754
  24  14   3        4.16        4.16      2.04 o   0.96570
 -24   0   4        2.20        2.20      1.48 o   0.66861
 -22   0   4      184.10      184.10     13.57 o   0.61317
 -20   0   4     1029.31     1029.31     32.08 o   0.55781
 -18   0   4     1072.33     1072.33     32.75 o   0.50256
 -16   0   4     7177.91     7177.91     84.72 o   0.44745
 -14   0   4     2136.86     2136.86     46.23 o   0.39256
 -12   0   4       71.36       71.36      8.45 o   0.33798
 -10   0   4        9.41        9.41      3.07 o   0.28389
  -8   0   4    11563.70    11563.70    107.53 o   0.23065
  -6   0   4    74856.17    74856.17    273.60 o   0.17900
  -4   0   4   182961.48   182961.48    427.74 o   0.13084
  -2   0   4    45766.64    45766.64    213.93 o   0.09184
   0   0   4    31456.88    31456.88    177.36 o   0.07739
   2   0   4    18278.25    18278.25    135.20 o   0.09890
   4   0   4     1579.78     1579.78     39.75 o   0.14075
   6   0   4       83.75       83.75      9.15 o   0.18995
   8   0   4      938.31      938.31     30.63 o   0.24204
  10   0   4    34536.93    34536.93    185.84 o   0.29551
  12   0   4     2190.56     2190.56     46.80 o   0.34973
  14   0   4     8885.85     8885.85     94.26 o   0.40439
  16   0   4     1818.34     1818.34     42.64 o   0.45933
  18   0   4        2.95        2.95      1.72 o   0.51447
  20   0   4      393.30      393.30     19.83 o   0.56975
  22   0   4     3836.45     3836.45     61.94 o   0.62513
  24   0   4     1069.44     1069.44     32.70 o   0.68058
 -23   1   4      827.16      827.16     28.76 o   0.64276
 -21   1   4      400.44      400.44     20.01 o   0.58754
 -19   1   4      207.14      207.14     14.39 o   0.53244
 -17   1   4      144.98      144.98     12.04 o   0.47752
 -15   1   4     1442.00     1442.00     37.97 o   0.42285
 -13   1   4      135.92      135.92     11.66 o   0.36852
 -11   1   4      406.23      406.23     20.16 o   0.31473
  -9   1   4       22.44       22.44      4.74 o   0.26179
  -7   1   4      918.01      918.01     30.30 o   0.21038
  -5   1   4      208.12      208.12     14.43 o   0.16192
  -3   1   4    10040.15    10040.15    100.20 o   0.12006
  -1   1   4      852.42      852.42     29.20 o   0.09408
   1   1   4       12.01       12.01      3.47 o   0.09759
   3   1   4    20603.01    20603.01    143.54 o   0.12820
   5   1   4    74572.24    74572.24    273.08 o   0.17200
   7   1   4     1168.10     1168.10     34.18 o   0.22129
   9   1   4     1435.32     1435.32     37.89 o   0.27312
  11   1   4     3106.02     3106.02     55.73 o   0.32628
  13   1   4        0.53        0.53      0.73 o   0.38021
  15   1   4      260.34      260.34     16.13 o   0.43462
  17   1   4     1497.79     1497.79     38.70 o   0.48936
  19   1   4       35.36       35.36      5.95 o   0.54432
  21   1   4     4166.51     4166.51     64.55 o   0.59945
  23   1   4      172.82      172.82     13.15 o   0.65470
 -24   2   4      373.01      373.01     19.31 o   0.67580
 -22   2   4       13.76       13.76      3.71 o   0.62101
 -20   2   4      650.69      650.69     25.51 o   0.56641
 -18   2   4     3198.53     3198.53     56.56 o   0.51209
 -16   2   4        9.33        9.33      3.05 o   0.45814
 -14   2   4        0.83        0.83      0.91 o   0.40469
 -12   2   4     7256.71     7256.71     85.19 o   0.35200
 -10   2   4    12647.81    12647.81    112.46 o   0.30045
  -8   2   4    25014.11    25014.11    158.16 o   0.25074
  -6   2   4      241.59      241.59     15.54 o   0.20424
  -4   2   4     4338.92     4338.92     65.87 o   0.16368
  -2   2   4     1057.47     1057.47     32.52 o   0.13457
   0   2   4    27290.93    27290.93    165.20 o   0.12515
   2   2   4   122460.05   122460.05    349.94 o   0.13948
   4   2   4    31857.11    31857.11    178.49 o   0.17171
   6   2   4        2.23        2.23      1.49 o   0.21390
   8   2   4     3456.66     3456.66     58.79 o   0.26126
  10   2   4    38228.84    38228.84    195.52 o   0.31145
  12   2   4     2337.72     2337.72     48.35 o   0.36330
  14   2   4     1166.20     1166.20     34.15 o   0.41618
  16   2   4      118.30      118.30     10.88 o   0.46975
  18   2   4      472.51      472.51     21.74 o   0.52379
  20   2   4        2.82        2.82      1.68 o   0.57818
  22   2   4        3.47        3.47      1.86 o   0.63282
  24   2   4      167.57      167.57     12.94 o   0.68765
 -23   3   4      571.54      571.54     23.91 o   0.65764
 -21   3   4      221.67      221.67     14.89 o   0.60378
 -19   3   4     2794.03     2794.03     52.86 o   0.55031
 -17   3   4      465.69      465.69     21.58 o   0.49737
 -15   3   4     1139.20     1139.20     33.75 o   0.44514
 -13   3   4        9.14        9.14      3.02 o   0.39390
 -11   3   4      470.28      470.28     21.69 o   0.34409
  -9   3   4      397.14      397.14     19.93 o   0.29645
  -7   3   4     2404.61     2404.61     49.04 o   0.25220
  -5   3   4    20721.37    20721.37    143.95 o   0.21346
  -3   3   4    59979.78    59979.78    244.91 o   0.18375
  -1   3   4    14164.44    14164.44    119.01 o   0.16792
   1   3   4     4288.19     4288.19     65.48 o   0.16992
   3   3   4    59166.85    59166.85    243.24 o   0.18916
   5   3   4    23221.01    23221.01    152.38 o   0.22120
   7   3   4     7487.28     7487.28     86.53 o   0.26138
   9   3   4      890.97      890.97     29.85 o   0.30650
  11   3   4      154.01      154.01     12.41 o   0.35469
  13   3   4     6174.30     6174.30     78.58 o   0.40485
  15   3   4       16.58       16.58      4.07 o   0.45634
  17   3   4       65.76       65.76      8.11 o   0.50874
  19   3   4       77.03       77.03      8.78 o   0.56181
  21   3   4      147.68      147.68     12.15 o   0.61537
  23   3   4      595.13      595.13     24.40 o   0.66931
 -24   4   4        4.13        4.13      2.03 o   0.69694
 -22   4   4      310.17      310.17     17.61 o   0.64395
 -20   4   4        7.37        7.37      2.71 o   0.59148
 -18   4   4      155.96      155.96     12.49 o   0.53968
 -16   4   4       23.98       23.98      4.90 o   0.48878
 -14   4   4      235.57      235.57     15.35 o   0.43909
 -12   4   4       71.27       71.27      8.44 o   0.39106
 -10   4   4      274.20      274.20     16.56 o   0.34539
  -8   4   4      121.87      121.87     11.04 o   0.30314
  -6   4   4      212.06      212.06     14.56 o   0.26596
  -4   4   4    23598.63    23598.63    153.62 o   0.23625
  -2   4   4       46.14       46.14      6.79 o   0.21709
   0   4   4       24.33       24.33      4.93 o   0.21139
   2   4   4    15590.75    15590.75    124.86 o   0.22017
   4   4   4      765.48      765.48     27.67 o   0.24188
   6   4   4      466.69      466.69     21.60 o   0.27345
   8   4   4      485.33      485.33     22.03 o   0.31190
  10   4   4      949.12      949.12     30.81 o   0.35500
  12   4   4     1966.24     1966.24     44.34 o   0.40125
  14   4   4      512.53      512.53     22.64 o   0.44969
  16   4   4        5.42        5.42      2.33 o   0.49968
  18   4   4       81.01       81.01      9.00 o   0.55080
  20   4   4       19.45       19.45      4.41 o   0.60275
  22   4   4      470.40      470.40     21.69 o   0.65535
  24   4   4      221.17      221.17     14.87 o   0.70844
 -23   5   4      192.87      192.87     13.89 o   0.68643
 -21   5   4       32.01       32.01      5.66 o   0.63501
 -19   5   4      583.66      583.66     24.16 o   0.58441
 -17   5   4       27.57       27.57      5.25 o   0.53486
 -15   5   4     2379.39     2379.39     48.78 o   0.48666
 -13   5   4     1186.06     1186.06     34.44 o   0.44028
 -11   5   4       91.88       91.88      9.59 o   0.39635
  -9   5   4      104.24      104.24     10.21 o   0.35578
  -7   5   4      118.96      118.96     10.91 o   0.31985
  -5   5   4     1494.76     1494.76     38.66 o   0.29028
  -3   5   4    26020.76    26020.76    161.31 o   0.26918
  -1   5   4    11472.07    11472.07    107.11 o   0.25864
   1   5   4      689.00      689.00     26.25 o   0.25994
   3   5   4     7307.01     7307.01     85.48 o   0.27291
   5   5   4     3890.23     3890.23     62.37 o   0.29602
   7   5   4     5696.97     5696.97     75.48 o   0.32713
   9   5   4     4297.37     4297.37     65.55 o   0.36420
  11   5   4     3226.89     3226.89     56.81 o   0.40559
  13   5   4      232.44      232.44     15.25 o   0.45011
  15   5   4       13.68       13.68      3.70 o   0.49693
  17   5   4     1026.68     1026.68     32.04 o   0.54545
  19   5   4      990.44      990.44     31.47 o   0.59526
  21   5   4       11.22       11.22      3.35 o   0.64605
  23   5   4      162.16      162.16     12.73 o   0.69762
 -24   6   4      798.51      798.51     28.26 o   0.73082
 -22   6   4      762.70      762.70     27.62 o   0.68047
 -20   6   4     2304.67     2304.67     48.01 o   0.63104
 -18   6   4      129.96      129.96     11.40 o   0.58278
 -16   6   4      223.41      223.41     14.95 o   0.53598
 -14   6   4      841.05      841.05     29.00 o   0.49109
 -12   6   4     3133.57     3133.57     55.98 o   0.44866
 -10   6   4     1756.05     1756.05     41.91 o   0.40946
  -8   6   4    12144.20    12144.20    110.20 o   0.37452
  -6   6   4     9335.29     9335.29     96.62 o   0.34511
  -4   6   4     1181.44     1181.44     34.37 o   0.32277
  -2   6   4     1317.23     1317.23     36.29 o   0.30903
   0   6   4     2069.30     2069.30     45.49 o   0.30505
   2   6   4    26977.56    26977.56    164.25 o   0.31120
   4   6   4     1155.30     1155.30     33.99 o   0.32692
   6   6   4       58.40       58.40      7.64 o   0.35092
   8   6   4        4.20        4.20      2.05 o   0.38164
  10   6   4        1.13        1.13      1.06 o   0.41760
  12   6   4     3674.67     3674.67     60.62 o   0.45757
  14   6   4       32.43       32.43      5.70 o   0.50059
  16   6   4      506.31      506.31     22.50 o   0.54594
  18   6   4       61.37       61.37      7.83 o   0.59308
  20   6   4      231.05      231.05     15.20 o   0.64162
  22   6   4       27.23       27.23      5.22 o   0.69127
  24   6   4      603.15      603.15     24.56 o   0.74179
 -23   7   4       34.32       34.32      5.86 o   0.72748
 -21   7   4      350.11      350.11     18.71 o   0.67918
 -19   7   4       15.96       15.96      4.00 o   0.63212
 -17   7   4       22.82       22.82      4.78 o   0.58661
 -15   7   4        0.05        0.05      0.22 o   0.54303
 -13   7   4     2598.61     2598.61     50.98 o   0.50189
 -11   7   4     4317.34     4317.34     65.71 o   0.46383
  -9   7   4       15.87       15.87      3.98 o   0.42968
  -7   7   4       73.84       73.84      8.59 o   0.40043
  -5   7   4      601.25      601.25     24.52 o   0.37723
  -3   7   4       95.50       95.50      9.77 o   0.36125
  -1   7   4      326.52      326.52     18.07 o   0.35346
   1   7   4     1740.56     1740.56     41.72 o   0.35441
   3   7   4     1175.73     1175.73     34.29 o   0.36403
   5   7   4       77.81       77.81      8.82 o   0.38167
   7   7   4     7774.45     7774.45     88.17 o   0.40627
   9   7   4    13585.31    13585.31    116.56 o   0.43667
  11   7   4     1211.54     1211.54     34.81 o   0.47175
  13   7   4      107.68      107.68     10.38 o   0.51053
  15   7   4     1068.45     1068.45     32.69 o   0.55225
  17   7   4      202.04      202.04     14.21 o   0.59629
  19   7   4       13.55       13.55      3.68 o   0.64216
  21   7   4      730.57      730.57     27.03 o   0.68951
  23   7   4        0.00        0.00      0.02 o   0.73805
 -24   8   4      504.41      504.41     22.46 o   0.77577
 -22   8   4      366.98      366.98     19.16 o   0.72853
 -20   8   4      193.90      193.90     13.92 o   0.68259
 -18   8   4      660.81      660.81     25.71 o   0.63824
 -16   8   4     1470.48     1470.48     38.35 o   0.59582
 -14   8   4     3571.42     3571.42     59.76 o   0.55577
 -12   8   4     1647.43     1647.43     40.59 o   0.51866
 -10   8   4      876.55      876.55     29.61 o   0.48516
  -8   8   4     1461.39     1461.39     38.23 o   0.45605
  -6   8   4       11.40       11.40      3.38 o   0.43223
  -4   8   4     1039.87     1039.87     32.25 o   0.41461
  -2   8   4     1089.82     1089.82     33.01 o   0.40400
   0   8   4     3995.96     3995.96     63.21 o   0.40096
   2   8   4     8376.05     8376.05     91.52 o   0.40566
   4   8   4      782.36      782.36     27.97 o   0.41784
   6   8   4     2369.74     2369.74     48.68 o   0.43688
   8   8   4    15826.33    15826.33    125.80 o   0.46192
  10   8   4     1924.53     1924.53     43.87 o   0.49205
  12   8   4      330.07      330.07     18.17 o   0.52639
  14   8   4      556.60      556.60     23.59 o   0.56419
  16   8   4      797.10      797.10     28.23 o   0.60479
  18   8   4     1889.64     1889.64     43.47 o   0.64766
  20   8   4       17.49       17.49      4.18 o   0.69238
  22   8   4      314.85      314.85     17.74 o   0.73862
  24   8   4      564.66      564.66     23.76 o   0.78611
 -23   9   4      290.86      290.86     17.05 o   0.77886
 -21   9   4      492.17      492.17     22.18 o   0.73395
 -19   9   4       26.11       26.11      5.11 o   0.69063
 -17   9   4     1578.80     1578.80     39.73 o   0.64923
 -15   9   4      529.72      529.72     23.02 o   0.61014
 -13   9   4        4.80        4.80      2.19 o   0.57383
 -11   9   4      481.63      481.63     21.95 o   0.54086
  -9   9   4       54.95       54.95      7.41 o   0.51187
  -7   9   4       78.00       78.00      8.83 o   0.48758
  -5   9   4     2193.67     2193.67     46.84 o   0.46872
  -3   9   4    17478.06    17478.06    132.20 o   0.45595
  -1   9   4     2045.70     2045.70     45.23 o   0.44981
   1   9   4        6.35        6.35      2.52 o   0.45056
   3   9   4        2.48        2.48      1.57 o   0.45816
   5   9   4     2442.48     2442.48     49.42 o   0.47229
   7   9   4     2523.26     2523.26     50.23 o   0.49239
   9   9   4     1070.61     1070.61     32.72 o   0.51776
  11   9   4      760.97      760.97     27.59 o   0.54766
  13   9   4        0.43        0.43      0.66 o   0.58141
  15   9   4       27.61       27.61      5.25 o   0.61836
  17   9   4      182.38      182.38     13.50 o   0.65799
  19   9   4     1323.30     1323.30     36.38 o   0.69983
  21   9   4      187.72      187.72     13.70 o   0.74352
  23   9   4       83.07       83.07      9.11 o   0.78874
 -24  10   4        6.66        6.66      2.58 o   0.82999
 -22  10   4      383.11      383.11     19.57 o   0.78601
 -20  10   4       57.82       57.82      7.60 o   0.74364
 -18  10   4      121.80      121.80     11.04 o   0.70314
 -16  10   4       49.11       49.11      7.01 o   0.66488
 -14  10   4      107.57      107.57     10.37 o   0.62924
 -12  10   4       22.27       22.27      4.72 o   0.59672
 -10  10   4       95.74       95.74      9.78 o   0.56784
  -8  10   4      167.42      167.42     12.94 o   0.54318
  -6  10   4       66.56       66.56      8.16 o   0.52334
  -4  10   4      395.32      395.32     19.88 o   0.50888
  -2  10   4      728.71      728.71     26.99 o   0.50028
   0  10   4      632.62      632.62     25.15 o   0.49783
   2  10   4     1800.81     1800.81     42.44 o   0.50162
   4  10   4      470.14      470.14     21.68 o   0.51152
   6  10   4     1013.14     1013.14     31.83 o   0.52719
   8  10   4       31.93       31.93      5.65 o   0.54812
  10  10   4       81.90       81.90      9.05 o   0.57374
  12  10   4      431.59      431.59     20.77 o   0.60345
  14  10   4      163.76      163.76     12.80 o   0.63669
  16  10   4      381.16      381.16     19.52 o   0.67293
  18  10   4        3.61        3.61      1.90 o   0.71171
  20  10   4      587.45      587.45     24.24 o   0.75264
  22  10   4      455.86      455.86     21.35 o   0.79538
  24  10   4        1.89        1.89      1.38 o   0.83967
 -23  11   4      428.58      428.58     20.70 o   0.83866
 -21  11   4      475.38      475.38     21.80 o   0.79713
 -19  11   4      618.63      618.63     24.87 o   0.75744
 -17  11   4      606.16      606.16     24.62 o   0.71989
 -15  11   4        0.86        0.86      0.93 o   0.68484
 -13  11   4     1198.81     1198.81     34.62 o   0.65270
 -11  11   4     1926.02     1926.02     43.89 o   0.62391
  -9  11   4     1912.34     1912.34     43.73 o   0.59896
  -7  11   4       41.64       41.64      6.45 o   0.57834
  -5  11   4     1236.48     1236.48     35.16 o   0.56252
  -3  11   4      376.61      376.61     19.41 o   0.55193
  -1  11   4       22.82       22.82      4.78 o   0.54687
   1  11   4     2567.86     2567.86     50.67 o   0.54748
   3  11   4     6122.77     6122.77     78.25 o   0.55376
   5  11   4        1.22        1.22      1.10 o   0.56551
   7  11   4      103.41      103.41     10.17 o   0.58240
   9  11   4       69.04       69.04      8.31 o   0.60399
  11  11   4      441.48      441.48     21.01 o   0.62982
  13  11   4      273.86      273.86     16.55 o   0.65937
  15  11   4        9.15        9.15      3.02 o   0.69218
  17  11   4      246.21      246.21     15.69 o   0.72780
  19  11   4      256.94      256.94     16.03 o   0.76583
  21  11   4        5.35        5.35      2.31 o   0.80595
  23  11   4      398.65      398.65     19.97 o   0.84785
 -24  12   4      179.53      179.53     13.40 o   0.89179
 -22  12   4        0.99        0.99      0.99 o   0.85102
 -20  12   4      446.12      446.12     21.12 o   0.81204
 -18  12   4      481.94      481.94     21.95 o   0.77513
 -16  12   4        0.69        0.69      0.83 o   0.74059
 -14  12   4      405.60      405.60     20.14 o   0.70877
 -12  12   4      502.00      502.00     22.41 o   0.68006
 -10  12   4       77.15       77.15      8.78 o   0.65487
  -8  12   4      778.28      778.28     27.90 o   0.63361
  -6  12   4       15.66       15.66      3.96 o   0.61668
  -4  12   4     2576.80     2576.80     50.76 o   0.60446
  -2  12   4      777.47      777.47     27.88 o   0.59724
   0  12   4      348.18      348.18     18.66 o   0.59519
   2  12   4      167.03      167.03     12.92 o   0.59836
   4  12   4        2.24        2.24      1.50 o   0.60669
   6  12   4       10.25       10.25      3.20 o   0.61995
   8  12   4     5334.36     5334.36     73.04 o   0.63784
  10  12   4      457.63      457.63     21.39 o   0.65999
  12  12   4      111.07      111.07     10.54 o   0.68598
  14  12   4       51.53       51.53      7.18 o   0.71539
  16  12   4       55.84       55.84      7.47 o   0.74783
  18  12   4       35.16       35.16      5.93 o   0.78290
  20  12   4       38.04       38.04      6.17 o   0.82029
  22  12   4      263.46      263.46     16.23 o   0.85968
  24  12   4       44.46       44.46      6.67 o   0.90081
 -23  13   4       27.52       27.52      5.25 o   0.90523
 -21  13   4      481.43      481.43     21.94 o   0.86689
 -19  13   4      270.33      270.33     16.44 o   0.83054
 -17  13   4        9.33        9.33      3.05 o   0.79645
 -15  13   4       17.56       17.56      4.19 o   0.76492
 -13  13   4      188.81      188.81     13.74 o   0.73628
 -11  13   4     1508.87     1508.87     38.84 o   0.71088
  -9  13   4       60.75       60.75      7.79 o   0.68908
  -7  13   4      323.48      323.48     17.99 o   0.67124
  -5  13   4      558.57      558.57     23.63 o   0.65766
  -3  13   4      173.90      173.90     13.19 o   0.64863
  -1  13   4       59.73       59.73      7.73 o   0.64432
   1  13   4      168.40      168.40     12.98 o   0.64484
   3  13   4      116.22      116.22     10.78 o   0.65018
   5  13   4       59.62       59.62      7.72 o   0.66021
   7  13   4      467.00      467.00     21.61 o   0.67474
   9  13   4        7.11        7.11      2.67 o   0.69347
  11  13   4      158.79      158.79     12.60 o   0.71607
  13  13   4      619.01      619.01     24.88 o   0.74220
  15  13   4       24.27       24.27      4.93 o   0.77149
  17  13   4        0.86        0.86      0.93 o   0.80360
  19  13   4      132.68      132.68     11.52 o   0.83820
  21  13   4        0.06        0.06      0.25 o   0.87501
  23  13   4      257.47      257.47     16.05 o   0.91374
 -24  14   4       33.79       33.79      5.81 o   0.95971
 -22  14   4      249.37      249.37     15.79 o   0.92195
 -20  14   4      705.26      705.26     26.56 o   0.88610
 -18  14   4        8.40        8.40      2.90 o   0.85240
 -16  14   4       24.90       24.90      4.99 o   0.82112
 -14  14   4      272.81      272.81     16.52 o   0.79254
 -12  14   4      120.39      120.39     10.97 o   0.76697
 -10  14   4       54.32       54.32      7.37 o   0.74472
  -8  14   4      416.65      416.65     20.41 o   0.72610
  -6  14   4       77.25       77.25      8.79 o   0.71138
  -4  14   4        7.52        7.52      2.74 o   0.70081
  -2  14   4      791.91      791.91     28.14 o   0.69459
   0  14   4      111.54      111.54     10.56 o   0.69282
   2  14   4      663.97      663.97     25.77 o   0.69556
   4  14   4      633.83      633.83     25.18 o   0.70273
   6  14   4      302.58      302.58     17.39 o   0.71421
   8  14   4      112.55      112.55     10.61 o   0.72980
  10  14   4      139.89      139.89     11.83 o   0.74923
  12  14   4        7.85        7.85      2.80 o   0.77222
  14  14   4      313.75      313.75     17.71 o   0.79846
  16  14   4      111.98      111.98     10.58 o   0.82765
  18  14   4      228.74      228.74     15.12 o   0.85948
  20  14   4      120.35      120.35     10.97 o   0.89366
  22  14   4        6.49        6.49      2.55 o   0.92995
  24  14   4        2.60        2.60      1.61 o   0.96810
 -23   1   5      192.09      192.09     13.86 o   0.64388
 -21   1   5      246.41      246.41     15.70 o   0.58890
 -19   1   5      711.23      711.23     26.67 o   0.53410
 -17   1   5     7438.74     7438.74     86.25 o   0.47955
 -15   1   5      849.30      849.30     29.14 o   0.42533
 -13   1   5     2702.22     2702.22     51.98 o   0.37159
 -11   1   5        1.72        1.72      1.31 o   0.31858
  -9   1   5    12697.62    12697.62    112.68 o   0.26674
  -7   1   5    13144.36    13144.36    114.65 o   0.21688
  -5   1   5     7429.40     7429.40     86.19 o   0.17078
  -3   1   5       74.23       74.23      8.62 o   0.13241
  -1   1   5     1229.01     1229.01     35.06 o   0.11016
   1   1   5     2041.77     2041.77     45.19 o   0.11392
   3   1   5    17474.29    17474.29    132.19 o   0.14162
   5   1   5    23978.92    23978.92    154.85 o   0.18268
   7   1   5     8309.95     8309.95     91.16 o   0.23006
   9   1   5     1259.83     1259.83     35.49 o   0.28057
  11   1   5       39.65       39.65      6.30 o   0.33280
  13   1   5      285.96      285.96     16.91 o   0.38603
  15   1   5      194.17      194.17     13.93 o   0.43992
  17   1   5      120.26      120.26     10.97 o   0.49424
  19   1   5      803.17      803.17     28.34 o   0.54887
  21   1   5      199.95      199.95     14.14 o   0.60372
  23   1   5      215.60      215.60     14.68 o   0.65874
 -24   2   5      559.83      559.83     23.66 o   0.67680
 -22   2   5       24.53       24.53      4.95 o   0.62223
 -20   2   5      531.66      531.66     23.06 o   0.56790
 -18   2   5     5271.66     5271.66     72.61 o   0.51390
 -16   2   5     2591.40     2591.40     50.91 o   0.46034
 -14   2   5      492.32      492.32     22.19 o   0.40739
 -12   2   5     2066.49     2066.49     45.46 o   0.35534
 -10   2   5      281.72      281.72     16.78 o   0.30463
  -8   2   5     1349.86     1349.86     36.74 o   0.25606
  -6   2   5      814.44      814.44     28.54 o   0.21113
  -4   2   5     1774.24     1774.24     42.12 o   0.17270
  -2   2   5     5732.81     5732.81     75.72 o   0.14598
   0   2   5     3173.61     3173.61     56.33 o   0.13796
   2   2   5   180459.75   180459.75    424.81 o   0.15163
   4   2   5     8521.87     8521.87     92.31 o   0.18218
   6   2   5      464.72      464.72     21.56 o   0.22277
   8   2   5    21465.32    21465.32    146.51 o   0.26889
  10   2   5    69843.67    69843.67    264.28 o   0.31814
  12   2   5       40.20       40.20      6.34 o   0.36927
  14   2   5     2589.32     2589.32     50.89 o   0.42160
  16   2   5      209.13      209.13     14.46 o   0.47474
  18   2   5      291.87      291.87     17.08 o   0.52843
  20   2   5      532.69      532.69     23.08 o   0.58253
  22   2   5       35.55       35.55      5.96 o   0.63693
  24   2   5      508.73      508.73     22.56 o   0.69156
 -23   3   5       87.89       87.89      9.38 o   0.65873
 -21   3   5       29.25       29.25      5.41 o   0.60510
 -19   3   5        2.42        2.42      1.56 o   0.55192
 -17   3   5      478.25      478.25     21.87 o   0.49931
 -15   3   5     1224.86     1224.86     35.00 o   0.44750
 -13   3   5     3320.08     3320.08     57.62 o   0.39677
 -11   3   5     4226.67     4226.67     65.01 o   0.34763
  -9   3   5      697.82      697.82     26.42 o   0.30082
  -7   3   5     1799.52     1799.52     42.42 o   0.25765
  -5   3   5     6170.54     6170.54     78.55 o   0.22026
  -3   3   5    11797.83    11797.83    108.62 o   0.19204
  -1   3   5    10582.05    10582.05    102.87 o   0.17743
   1   3   5     1790.05     1790.05     42.31 o   0.17979
   3   3   5        1.68        1.68      1.29 o   0.19850
   5   3   5        4.24        4.24      2.06 o   0.22961
   7   3   5     4007.39     4007.39     63.30 o   0.26884
   9   3   5       23.55       23.55      4.85 o   0.31316
  11   3   5     2436.63     2436.63     49.36 o   0.36069
  13   3   5      216.85      216.85     14.73 o   0.41033
  15   3   5     4537.71     4537.71     67.36 o   0.46138
  17   3   5        0.87        0.87      0.93 o   0.51344
  19   3   5        5.47        5.47      2.34 o   0.56622
  21   3   5      104.96      104.96     10.25 o   0.61953
  23   3   5       55.24       55.24      7.43 o   0.67326
 -24   4   5      469.98      469.98     21.68 o   0.69791
 -22   4   5      176.11      176.11     13.27 o   0.64513
 -20   4   5     3161.85     3161.85     56.23 o   0.59290
 -18   4   5     1534.57     1534.57     39.17 o   0.54140
 -16   4   5      126.26      126.26     11.24 o   0.49085
 -14   4   5     5587.96     5587.96     74.75 o   0.44158
 -12   4   5     1601.20     1601.20     40.02 o   0.39406
 -10   4   5       12.61       12.61      3.55 o   0.34903
  -8   4   5      271.55      271.55     16.48 o   0.30755
  -6   4   5      699.09      699.09     26.44 o   0.27129
  -4   4   5     3858.76     3858.76     62.12 o   0.24258
  -2   4   5     8824.76     8824.76     93.94 o   0.22434
   0   4   5       50.86       50.86      7.13 o   0.21921
   2   4   5    41470.83    41470.83    203.64 o   0.22807
   4   4   5    31495.55    31495.55    177.47 o   0.24942
   6   4   5        4.15        4.15      2.04 o   0.28044
   8   4   5       83.92       83.92      9.16 o   0.31831
  10   4   5     7141.67     7141.67     84.51 o   0.36088
  12   4   5    11376.57    11376.57    106.66 o   0.40667
  14   4   5      501.15      501.15     22.39 o   0.45472
  16   4   5     2271.04     2271.04     47.66 o   0.50438
  18   4   5      283.49      283.49     16.84 o   0.55521
  20   4   5       66.01       66.01      8.12 o   0.60693
  22   4   5        0.43        0.43      0.65 o   0.65932
  24   4   5       12.80       12.80      3.58 o   0.71223
 -23   5   5       49.93       49.93      7.07 o   0.68747
 -21   5   5      925.10      925.10     30.42 o   0.63627
 -19   5   5     3226.96     3226.96     56.81 o   0.58592
 -17   5   5     2160.93     2160.93     46.49 o   0.53666
 -15   5   5        3.68        3.68      1.92 o   0.48882
 -13   5   5     3687.55     3687.55     60.73 o   0.44286
 -11   5   5       75.73       75.73      8.70 o   0.39942
  -9   5   5     4888.46     4888.46     69.92 o   0.35943
  -7   5   5     3065.36     3065.36     55.37 o   0.32416
  -5   5   5     8791.25     8791.25     93.76 o   0.29531
  -3   5   5     3214.33     3214.33     56.70 o   0.27491
  -1   5   5     7090.48     7090.48     84.20 o   0.26491
   1   5   5     2831.95     2831.95     53.22 o   0.26650
   3   5   5     1144.59     1144.59     33.83 o   0.27946
   5   5   5      137.08      137.08     11.71 o   0.30235
   7   5   5      429.62      429.62     20.73 o   0.33312
   9   5   5      745.73      745.73     27.31 o   0.36982
  11   5   5      705.08      705.08     26.55 o   0.41085
  13   5   5      722.73      722.73     26.88 o   0.45504
  15   5   5     1000.19     1000.19     31.63 o   0.50157
  17   5   5      482.49      482.49     21.97 o   0.54983
  19   5   5        5.22        5.22      2.29 o   0.59941
  21   5   5      360.01      360.01     18.97 o   0.65001
  23   5   5      169.70      169.70     13.03 o   0.70141
 -24   6   5      139.25      139.25     11.80 o   0.73174
 -22   6   5     1040.91     1040.91     32.26 o   0.68158
 -20   6   5       11.33       11.33      3.37 o   0.63238
 -18   6   5       41.59       41.59      6.45 o   0.58436
 -16   6   5      492.55      492.55     22.19 o   0.53787
 -14   6   5      829.15      829.15     28.79 o   0.49331
 -12   6   5       49.65       49.65      7.05 o   0.45128
 -10   6   5      411.66      411.66     20.29 o   0.41254
  -8   6   5       47.86       47.86      6.92 o   0.37810
  -6   6   5     6460.39     6460.39     80.38 o   0.34924
  -4   6   5     8503.70     8503.70     92.22 o   0.32744
  -2   6   5    15584.69    15584.69    124.84 o   0.31417
   0   6   5       16.44       16.44      4.05 o   0.31052
   2   6   5        9.42        9.42      3.07 o   0.31683
   4   6   5       13.10       13.10      3.62 o   0.33254
   6   6   5      298.36      298.36     17.27 o   0.35639
   8   6   5      341.68      341.68     18.48 o   0.38690
  10   6   5      138.65      138.65     11.77 o   0.42261
  12   6   5     2737.97     2737.97     52.33 o   0.46233
  14   6   5      311.23      311.23     17.64 o   0.50511
  16   6   5       73.60       73.60      8.58 o   0.55024
  18   6   5      191.05      191.05     13.82 o   0.59718
  20   6   5      815.65      815.65     28.56 o   0.64555
  22   6   5      152.36      152.36     12.34 o   0.69503
  24   6   5       51.59       51.59      7.18 o   0.74542
 -23   7   5      447.51      447.51     21.15 o   0.72847
 -21   7   5        1.19        1.19      1.09 o   0.68036
 -19   7   5      185.24      185.24     13.61 o   0.63352
 -17   7   5      516.30      516.30     22.72 o   0.58826
 -15   7   5     1184.59     1184.59     34.42 o   0.54497
 -13   7   5     2062.26     2062.26     45.41 o   0.50415
 -11   7   5      410.57      410.57     20.26 o   0.46646
  -9   7   5      787.64      787.64     28.06 o   0.43270
  -7   7   5     2095.83     2095.83     45.78 o   0.40389
  -5   7   5      736.90      736.90     27.15 o   0.38112
  -3   7   5     6277.99     6277.99     79.23 o   0.36554
  -1   7   5     1247.57     1247.57     35.32 o   0.35808
   1   7   5     2560.95     2560.95     50.61 o   0.35925
   3   7   5     7402.07     7402.07     86.04 o   0.36897
   5   7   5     1292.54     1292.54     35.95 o   0.38660
   7   7   5     3520.98     3520.98     59.34 o   0.41111
   9   7   5    10891.59    10891.59    104.36 o   0.44137
  11   7   5        9.13        9.13      3.02 o   0.47628
  13   7   5     1089.17     1089.17     33.00 o   0.51489
  15   7   5      255.30      255.30     15.98 o   0.55643
  17   7   5      159.05      159.05     12.61 o   0.60030
  19   7   5      129.49      129.49     11.38 o   0.64602
  21   7   5      627.18      627.18     25.04 o   0.69322
  23   7   5     1148.43     1148.43     33.89 o   0.74163
 -24   8   5       44.55       44.55      6.67 o   0.77664
 -22   8   5      354.24      354.24     18.82 o   0.72957
 -20   8   5       24.75       24.75      4.98 o   0.68382
 -18   8   5      866.00      866.00     29.43 o   0.63969
 -16   8   5       52.23       52.23      7.23 o   0.59751
 -14   8   5      313.56      313.56     17.71 o   0.55774
 -12   8   5     2100.08     2100.08     45.83 o   0.52093
 -10   8   5     1306.39     1306.39     36.14 o   0.48775
  -8   8   5      166.53      166.53     12.90 o   0.45899
  -6   8   5        9.22        9.22      3.04 o   0.43553
  -4   8   5      136.27      136.27     11.67 o   0.41825
  -2   8   5      964.81      964.81     31.06 o   0.40794
   0   8   5      497.73      497.73     22.31 o   0.40514
   2   8   5    15533.79    15533.79    124.63 o   0.41000
   4   8   5     1732.96     1732.96     41.63 o   0.42225
   6   8   5      231.48      231.48     15.21 o   0.44129
   8   8   5     6826.39     6826.39     82.62 o   0.46627
  10   8   5      772.02      772.02     27.79 o   0.49631
  12   8   5       58.12       58.12      7.62 o   0.53054
  14   8   5       26.74       26.74      5.17 o   0.56821
  16   8   5       29.72       29.72      5.45 o   0.60867
  18   8   5      224.32      224.32     14.98 o   0.65142
  20   8   5      362.47      362.47     19.04 o   0.69602
  22   8   5      480.20      480.20     21.91 o   0.74215
  24   8   5       93.97       93.97      9.69 o   0.78953
 -23   9   5       29.16       29.16      5.40 o   0.77978
 -21   9   5      702.34      702.34     26.50 o   0.73504
 -19   9   5       69.88       69.88      8.36 o   0.69191
 -17   9   5        0.34        0.34      0.58 o   0.65072
 -15   9   5       55.71       55.71      7.46 o   0.61187
 -13   9   5      118.70      118.70     10.90 o   0.57581
 -11   9   5       10.56       10.56      3.25 o   0.54311
  -9   9   5      935.98      935.98     30.59 o   0.51442
  -7   9   5      623.38      623.38     24.97 o   0.49042
  -5   9   5      315.82      315.82     17.77 o   0.47185
  -3   9   5     2727.79     2727.79     52.23 o   0.45936
  -1   9   5      719.80      719.80     26.83 o   0.45344
   1   9   5     4018.28     4018.28     63.39 o   0.45437
   3   9   5      381.29      381.29     19.53 o   0.46210
   5   9   5     1747.89     1747.89     41.81 o   0.47629
   7   9   5     7772.42     7772.42     88.16 o   0.49639
   9   9   5      493.85      493.85     22.22 o   0.52173
  11   9   5      581.64      581.64     24.12 o   0.55157
  13   9   5      769.60      769.60     27.74 o   0.58523
  15   9   5      580.35      580.35     24.09 o   0.62210
  17   9   5     2176.14     2176.14     46.65 o   0.66163
  19   9   5       66.04       66.04      8.13 o   0.70337
  21   9   5       13.66       13.66      3.70 o   0.74696
  23   9   5       68.80       68.80      8.29 o   0.79209
 -24  10   5        1.69        1.69      1.30 o   0.83080
 -22  10   5       36.95       36.95      6.08 o   0.78698
 -20  10   5       12.21       12.21      3.49 o   0.74477
 -18  10   5      296.60      296.60     17.22 o   0.70446
 -16  10   5       20.58       20.58      4.54 o   0.66639
 -14  10   5     1206.62     1206.62     34.74 o   0.63098
 -12  10   5      440.48      440.48     20.99 o   0.59869
 -10  10   5       14.32       14.32      3.78 o   0.57006
  -8  10   5        0.83        0.83      0.91 o   0.54566
  -6  10   5     1439.04     1439.04     37.93 o   0.52607
  -4  10   5     6374.00     6374.00     79.84 o   0.51186
  -2  10   5      570.94      570.94     23.89 o   0.50347
   0  10   5      521.20      521.20     22.83 o   0.50120
   2  10   5     4109.12     4109.12     64.10 o   0.50514
   4  10   5     1330.67     1330.67     36.48 o   0.51513
   6  10   5     5190.27     5190.27     72.04 o   0.53085
   8  10   5      944.54      944.54     30.73 o   0.55179
  10  10   5     1512.03     1512.03     38.88 o   0.57739
  12  10   5     1260.62     1260.62     35.51 o   0.60707
  14  10   5       13.46       13.46      3.67 o   0.64025
  16  10   5      135.77      135.77     11.65 o   0.67642
  18  10   5       17.87       17.87      4.23 o   0.71513
  20  10   5       32.45       32.45      5.70 o   0.75598
  22  10   5       91.66       91.66      9.57 o   0.79866
  24  10   5       98.14       98.14      9.91 o   0.84287
 -23  11   5      106.54      106.54     10.32 o   0.83952
 -21  11   5      689.38      689.38     26.26 o   0.79813
 -19  11   5       91.51       91.51      9.57 o   0.75860
 -17  11   5     1093.21     1093.21     33.06 o   0.72124
 -15  11   5       29.98       29.98      5.48 o   0.68638
 -13  11   5     1212.08     1212.08     34.81 o   0.65444
 -11  11   5      162.38      162.38     12.74 o   0.62587
  -9  11   5      398.71      398.71     19.97 o   0.60113
  -7  11   5      644.27      644.27     25.38 o   0.58073
  -5  11   5        0.65        0.65      0.81 o   0.56514
  -3  11   5      399.79      399.79     19.99 o   0.55475
  -1  11   5      142.77      142.77     11.95 o   0.54986
   1  11   5       79.32       79.32      8.91 o   0.55063
   3  11   5       17.28       17.28      4.16 o   0.55702
   5  11   5       73.78       73.78      8.59 o   0.56885
   7  11   5      572.89      572.89     23.94 o   0.58578
   9  11   5      382.83      382.83     19.57 o   0.60740
  11  11   5     2430.20     2430.20     49.30 o   0.63322
  13  11   5      452.73      452.73     21.28 o   0.66275
  15  11   5      917.83      917.83     30.30 o   0.69552
  17  11   5      186.08      186.08     13.64 o   0.73109
  19  11   5       42.86       42.86      6.55 o   0.76907
  21  11   5      107.03      107.03     10.35 o   0.80913
  23  11   5        8.12        8.12      2.85 o   0.85097
 -24  12   5      179.55      179.55     13.40 o   0.89255
 -22  12   5       11.67       11.67      3.42 o   0.85191
 -20  12   5       94.16       94.16      9.70 o   0.81308
 -18  12   5      672.67      672.67     25.94 o   0.77632
 -16  12   5       19.62       19.62      4.43 o   0.74195
 -14  12   5        0.93        0.93      0.97 o   0.71032
 -12  12   5     2184.91     2184.91     46.74 o   0.68180
 -10  12   5     1206.55     1206.55     34.74 o   0.65680
  -8  12   5      129.01      129.01     11.36 o   0.63573
  -6  12   5       59.17       59.17      7.69 o   0.61900
  -4  12   5      341.50      341.50     18.48 o   0.60697
  -2  12   5       10.88       10.88      3.30 o   0.59991
   0  12   5        4.27        4.27      2.07 o   0.59801
   2  12   5     1292.35     1292.35     35.95 o   0.60131
   4  12   5      218.39      218.39     14.78 o   0.60973
   6  12   5        9.83        9.83      3.14 o   0.62307
   8  12   5     1027.16     1027.16     32.05 o   0.64100
  10  12   5       16.36       16.36      4.05 o   0.66317
  12  12   5       16.83       16.83      4.10 o   0.68916
  14  12   5      332.46      332.46     18.23 o   0.71856
  16  12   5       50.59       50.59      7.11 o   0.75097
  18  12   5      148.30      148.30     12.18 o   0.78602
  20  12   5       49.11       49.11      7.01 o   0.82336
  22  12   5       55.53       55.53      7.45 o   0.86271
  24  12   5      244.99      244.99     15.65 o   0.90379
 -23  13   5      175.24      175.24     13.24 o   0.90602
 -21  13   5       93.65       93.65      9.68 o   0.86781
 -19  13   5      423.89      423.89     20.59 o   0.83160
 -17  13   5      385.60      385.60     19.64 o   0.79766
 -15  13   5      132.13      132.13     11.49 o   0.76629
 -13  13   5      313.64      313.64     17.71 o   0.73782
 -11  13   5       43.27       43.27      6.58 o   0.71260
  -9  13   5       28.25       28.25      5.31 o   0.69098
  -7  13   5      295.65      295.65     17.19 o   0.67330
  -5  13   5      140.15      140.15     11.84 o   0.65990
  -3  13   5     3156.23     3156.23     56.18 o   0.65102
  -1  13   5       14.30       14.30      3.78 o   0.64687
   1  13   5      186.23      186.23     13.65 o   0.64752
   3  13   5     1433.21     1433.21     37.86 o   0.65296
   5  13   5      634.46      634.46     25.19 o   0.66308
   7  13   5       20.42       20.42      4.52 o   0.67766
   9  13   5       28.59       28.59      5.35 o   0.69643
  11  13   5       15.39       15.39      3.92 o   0.71906
  13  13   5      768.79      768.79     27.73 o   0.74520
  15  13   5     1030.43     1030.43     32.10 o   0.77449
  17  13   5      116.28      116.28     10.78 o   0.80658
  19  13   5      201.87      201.87     14.21 o   0.84116
  21  13   5      109.06      109.06     10.44 o   0.87794
  23  13   5        1.14        1.14      1.07 o   0.91664
 -24  14   5        0.14        0.14      0.37 o   0.96042
 -22  14   5        0.38        0.38      0.62 o   0.92277
 -20  14   5       11.21       11.21      3.35 o   0.88705
 -18  14   5       52.63       52.63      7.25 o   0.85348
 -16  14   5        2.91        2.91      1.70 o   0.82235
 -14  14   5        1.78        1.78      1.33 o   0.79392
 -12  14   5      204.25      204.25     14.29 o   0.76851
 -10  14   5        0.02        0.02      0.16 o   0.74642
  -8  14   5      239.26      239.26     15.47 o   0.72795
  -6  14   5        1.91        1.91      1.38 o   0.71339
  -4  14   5       10.99       10.99      3.31 o   0.70297
  -2  14   5      452.56      452.56     21.27 o   0.69689
   0  14   5        4.76        4.76      2.18 o   0.69525
   2  14   5        0.91        0.91      0.95 o   0.69809
   4  14   5       74.83       74.83      8.65 o   0.70536
   6  14   5        9.39        9.39      3.06 o   0.71692
   8  14   5      301.94      301.94     17.38 o   0.73256
  10  14   5      176.41      176.41     13.28 o   0.75203
  12  14   5        0.12        0.12      0.35 o   0.77505
  14  14   5       53.61       53.61      7.32 o   0.80131
  16  14   5       34.27       34.27      5.85 o   0.83049
  18  14   5      336.65      336.65     18.35 o   0.86231
  20  14   5       38.52       38.52      6.21 o   0.89648
  22  14   5        3.25        3.25      1.80 o   0.93275
  24  14   5       30.39       30.39      5.51 o   0.97088
 -24   0   6     4479.31     4479.31     66.93 o   0.67118
 -22   0   6     1235.40     1235.40     35.15 o   0.61624
 -20   0   6        8.91        8.91      2.99 o   0.56149
 -18   0   6     4239.66     4239.66     65.11 o   0.50697
 -16   0   6    18512.26    18512.26    136.06 o   0.45278
 -14   0   6      170.69      170.69     13.06 o   0.39904
 -12   0   6       47.61       47.61      6.90 o   0.34597
 -10   0   6     1440.58     1440.58     37.95 o   0.29394
  -8   0   6    93691.07    93691.07    306.09 o   0.24360
  -6   0   6    28279.54    28279.54    168.17 o   0.19626
  -4   0   6   169360.92   169360.92    411.53 o   0.15470
  -2   0   6     2250.56     2250.56     47.44 o   0.12484
   0   0   6     1986.00     1986.00     44.56 o   0.11608
   2   0   6     9486.73     9486.73     97.40 o   0.13268
   4   0   6    19772.70    19772.70    140.62 o   0.16725
   6   0   6     2971.62     2971.62     54.51 o   0.21113
   8   0   6    24881.04    24881.04    157.74 o   0.25965
  10   0   6      921.75      921.75     30.36 o   0.31064
  12   0   6      105.79      105.79     10.29 o   0.36307
  14   0   6      172.27      172.27     13.13 o   0.41638
  16   0   6     3546.48     3546.48     59.55 o   0.47028
  18   0   6    11267.68    11267.68    106.15 o   0.52459
  20   0   6     3256.98     3256.98     57.07 o   0.57920
  22   0   6        1.75        1.75      1.32 o   0.63401
  24   0   6      446.83      446.83     21.14 o   0.68900
 -23   1   6       18.45       18.45      4.30 o   0.64557
 -21   1   6      443.76      443.76     21.07 o   0.59089
 -19   1   6      904.36      904.36     30.07 o   0.53645
 -17   1   6      224.54      224.54     14.98 o   0.48234
 -15   1   6      108.36      108.36     10.41 o   0.42867
 -13   1   6     8905.83     8905.83     94.37 o   0.37564
 -11   1   6      308.73      308.73     17.57 o   0.32355
  -9   1   6        7.77        7.77      2.79 o   0.27296
  -7   1   6    27303.25    27303.25    165.24 o   0.22487
  -5   1   6    27384.65    27384.65    165.48 o   0.18128
  -3   1   6    17005.94    17005.94    130.41 o   0.14628
  -1   1   6    10976.50    10976.50    104.77 o   0.12716
   1   1   6     6798.62     6798.62     82.45 o   0.13107
   3   1   6     2328.80     2328.80     48.26 o   0.15629
   5   1   6     8057.35     8057.35     89.76 o   0.19471
   7   1   6    28184.02    28184.02    167.88 o   0.24007
   9   1   6     3608.57     3608.57     60.07 o   0.28913
  11   1   6      930.77      930.77     30.51 o   0.34029
  13   1   6      464.81      464.81     21.56 o   0.39272
  15   1   6     1493.56     1493.56     38.65 o   0.44599
  17   1   6      538.56      538.56     23.21 o   0.49982
  19   1   6      583.74      583.74     24.16 o   0.55405
  21   1   6      178.31      178.31     13.35 o   0.60857
  23   1   6        0.46        0.46      0.68 o   0.66331
 -24   2   6     1382.02     1382.02     37.18 o   0.67835
 -22   2   6     1147.72     1147.72     33.88 o   0.62404
 -20   2   6     2629.04     2629.04     51.27 o   0.57004
 -18   2   6      761.84      761.84     27.60 o   0.51642
 -16   2   6      229.77      229.77     15.16 o   0.46334
 -14   2   6       90.42       90.42      9.51 o   0.41098
 -12   2   6     1380.32     1380.32     37.15 o   0.35968
 -10   2   6     8257.15     8257.15     90.87 o   0.30996
  -8   2   6      736.69      736.69     27.14 o   0.26270
  -6   2   6    10686.64    10686.64    103.38 o   0.21952
  -4   2   6     3803.14     3803.14     61.67 o   0.18332
  -2   2   6     4505.44     4505.44     67.12 o   0.15893
   0   2   6     4752.83     4752.83     68.94 o   0.15215
   2   2   6     1081.35     1081.35     32.88 o   0.16516
   4   2   6     4920.23     4920.23     70.14 o   0.19402
   6   2   6     5579.39     5579.39     74.70 o   0.23291
   8   2   6     6897.96     6897.96     83.05 o   0.27765
  10   2   6    20771.02    20771.02    144.12 o   0.32584
  12   2   6       65.74       65.74      8.11 o   0.37615
  14   2   6       27.74       27.74      5.27 o   0.42784
  16   2   6     2555.12     2555.12     50.55 o   0.48046
  18   2   6       16.53       16.53      4.07 o   0.53373
  20   2   6        4.16        4.16      2.04 o   0.58749
  22   2   6       22.48       22.48      4.74 o   0.64160
  24   2   6     1703.77     1703.77     41.28 o   0.69598
 -23   3   6       15.94       15.94      3.99 o   0.66038
 -21   3   6      168.36      168.36     12.98 o   0.60704
 -19   3   6        9.75        9.75      3.12 o   0.55419
 -17   3   6       14.43       14.43      3.80 o   0.50200
 -15   3   6      207.80      207.80     14.42 o   0.45067
 -13   3   6     4829.57     4829.57     69.50 o   0.40057
 -11   3   6      570.21      570.21     23.88 o   0.35219
  -9   3   6      302.33      302.33     17.39 o   0.30636
  -7   3   6     4638.83     4638.83     68.11 o   0.26441
  -5   3   6     1145.03     1145.03     33.84 o   0.22850
  -3   3   6        1.99        1.99      1.41 o   0.20185
  -1   3   6      347.34      347.34     18.64 o   0.18846
   1   3   6      137.71      137.71     11.74 o   0.19112
   3   3   6    49844.91    49844.91    223.26 o   0.20922
   5   3   6       33.57       33.57      5.79 o   0.23929
   7   3   6     3240.93     3240.93     56.93 o   0.27746
   9   3   6     4276.96     4276.96     65.40 o   0.32085
  11   3   6     5194.41     5194.41     72.07 o   0.36762
  13   3   6      776.14      776.14     27.86 o   0.41663
  15   3   6    19066.97    19066.97    138.08 o   0.46718
  17   3   6      677.50      677.50     26.03 o   0.51881
  19   3   6       41.48       41.48      6.44 o   0.57124
  21   3   6       20.23       20.23      4.50 o   0.62427
  23   3   6      213.42      213.42     14.61 o   0.67774
 -24   4   6       48.86       48.86      6.99 o   0.69941
 -22   4   6       70.32       70.32      8.39 o   0.64688
 -20   4   6      850.97      850.97     29.17 o   0.59495
 -18   4   6       47.50       47.50      6.89 o   0.54380
 -16   4   6     1189.25     1189.25     34.49 o   0.49366
 -14   4   6      292.43      292.43     17.10 o   0.44489
 -12   4   6      887.80      887.80     29.80 o   0.39799
 -10   4   6      398.80      398.80     19.97 o   0.35369
  -8   4   6    15510.66    15510.66    124.54 o   0.31310
  -6   4   6     5251.42     5251.42     72.47 o   0.27787
  -4   4   6     1336.49     1336.49     36.56 o   0.25025
  -2   4   6        0.86        0.86      0.92 o   0.23298
   0   4   6    28772.01    28772.01    169.62 o   0.22841
   2   4   6     9102.24     9102.24     95.41 o   0.23728
   4   4   6    29842.08    29842.08    172.75 o   0.25820
   6   4   6     2460.11     2460.11     49.60 o   0.28857
   8   4   6      562.16      562.16     23.71 o   0.32575
  10   4   6     1079.15     1079.15     32.85 o   0.36769
  12   4   6     2491.39     2491.39     49.91 o   0.41293
  14   4   6      840.00      840.00     28.98 o   0.46051
  16   4   6      551.77      551.77     23.49 o   0.50977
  18   4   6      923.55      923.55     30.39 o   0.56026
  20   4   6     3730.69     3730.69     61.08 o   0.61169
  22   4   6        0.14        0.14      0.38 o   0.66383
  24   4   6       32.73       32.73      5.72 o   0.71653
 -23   5   6       95.22       95.22      9.76 o   0.68906
 -21   5   6        8.10        8.10      2.85 o   0.63812
 -19   5   6     1332.84     1332.84     36.51 o   0.58807
 -17   5   6       61.64       61.64      7.85 o   0.53916
 -15   5   6       57.14       57.14      7.56 o   0.49173
 -13   5   6     3226.59     3226.59     56.80 o   0.44626
 -11   5   6     1769.19     1769.19     42.06 o   0.40340
  -9   5   6     2923.94     2923.94     54.07 o   0.36408
  -7   5   6     9383.78     9383.78     96.87 o   0.32956
  -5   5   6     1721.89     1721.89     41.50 o   0.30151
  -3   5   6     1455.64     1455.64     38.15 o   0.28185
  -1   5   6     1864.87     1864.87     43.18 o   0.27242
   1   5   6     2321.72     2321.72     48.18 o   0.27427
   3   5   6     4162.57     4162.57     64.52 o   0.28717
   5   5   6     7109.81     7109.81     84.32 o   0.30977
   7   5   6     4697.51     4697.51     68.54 o   0.34012
   9   5   6      412.73      412.73     20.32 o   0.37635
  11   5   6      469.37      469.37     21.67 o   0.41694
  13   5   6      183.87      183.87     13.56 o   0.46073
  15   5   6     1277.55     1277.55     35.74 o   0.50690
  17   5   6     2698.48     2698.48     51.95 o   0.55485
  19   5   6      309.00      309.00     17.58 o   0.60416
  21   5   6     1101.17     1101.17     33.18 o   0.65452
  23   5   6       68.37       68.37      8.27 o   0.70571
 -24   6   6     1313.96     1313.96     36.25 o   0.73318
 -22   6   6       36.47       36.47      6.04 o   0.68324
 -20   6   6       39.01       39.01      6.25 o   0.63430
 -18   6   6      838.33      838.33     28.95 o   0.58659
 -16   6   6       37.84       37.84      6.15 o   0.54044
 -14   6   6     2063.07     2063.07     45.42 o   0.49628
 -12   6   6     4225.96     4225.96     65.01 o   0.45471
 -10   6   6      484.37      484.37     22.01 o   0.41649
  -8   6   6       36.28       36.28      6.02 o   0.38263
  -6   6   6    12245.22    12245.22    110.66 o   0.35437
  -4   6   6        9.73        9.73      3.12 o   0.33316
  -2   6   6     5217.94     5217.94     72.24 o   0.32039
   0   6   6     3642.59     3642.59     60.35 o   0.31708
   2   6   6     3522.37     3522.37     59.35 o   0.32353
   4   6   6     1531.79     1531.79     39.14 o   0.33917
   6   6   6     1745.43     1745.43     41.78 o   0.36282
   8   6   6       53.37       53.37      7.31 o   0.39304
  10   6   6     2630.55     2630.55     51.29 o   0.42844
  12   6   6     7638.43     7638.43     87.40 o   0.46785
  14   6   6     5482.80     5482.80     74.05 o   0.51033
  16   6   6     1617.04     1617.04     40.21 o   0.55518
  18   6   6        6.59        6.59      2.57 o   0.60188
  20   6   6      169.78      169.78     13.03 o   0.65002
  22   6   6      434.26      434.26     20.84 o   0.69931
  24   6   6      970.33      970.33     31.15 o   0.74952
 -23   7   6      283.90      283.90     16.85 o   0.72996
 -21   7   6      658.85      658.85     25.67 o   0.68208
 -19   7   6     1628.31     1628.31     40.35 o   0.63551
 -17   7   6     4350.21     4350.21     65.96 o   0.59054
 -15   7   6     2012.16     2012.16     44.86 o   0.54758
 -13   7   6      116.13      116.13     10.78 o   0.50714
 -11   7   6      359.45      359.45     18.96 o   0.46986
  -9   7   6       99.41       99.41      9.97 o   0.43657
  -7   7   6      231.85      231.85     15.23 o   0.40823
  -5   7   6       13.10       13.10      3.62 o   0.38594
  -3   7   6     1170.33     1170.33     34.21 o   0.37079
  -1   7   6     3088.94     3088.94     55.58 o   0.36367
   1   7   6        5.73        5.73      2.39 o   0.36505
   3   7   6      529.52      529.52     23.01 o   0.37485
   5   7   6     4049.23     4049.23     63.63 o   0.39243
   7   7   6     2296.61     2296.61     47.92 o   0.41680
   9   7   6        0.39        0.39      0.62 o   0.44686
  11   7   6     1295.09     1295.09     35.99 o   0.48154
  13   7   6        1.17        1.17      1.08 o   0.51992
  15   7   6        8.23        8.23      2.87 o   0.56124
  17   7   6      139.46      139.46     11.81 o   0.60490
  19   7   6        7.52        7.52      2.74 o   0.65043
  21   7   6      230.05      230.05     15.17 o   0.69746
  23   7   6       97.79       97.79      9.89 o   0.74570
 -24   8   6      130.28      130.28     11.41 o   0.77799
 -22   8   6      149.50      149.50     12.23 o   0.73112
 -20   8   6      697.83      697.83     26.42 o   0.68560
 -18   8   6     1273.13     1273.13     35.68 o   0.64172
 -16   8   6      639.63      639.63     25.29 o   0.59982
 -14   8   6        7.89        7.89      2.81 o   0.56037
 -12   8   6     2687.05     2687.05     51.84 o   0.52391
 -10   8   6     2641.82     2641.82     51.40 o   0.49110
  -8   8   6      513.27      513.27     22.66 o   0.46273
  -6   8   6     1568.94     1568.94     39.61 o   0.43966
  -4   8   6     1447.32     1447.32     38.04 o   0.42274
  -2   8   6     3416.74     3416.74     58.45 o   0.41275
   0   8   6      627.52      627.52     25.05 o   0.41019
   2   8   6      987.73      987.73     31.43 o   0.41519
   4   8   6      750.29      750.29     27.39 o   0.42749
   6   8   6     9610.94     9610.94     98.04 o   0.44649
   8   8   6     6036.91     6036.91     77.70 o   0.47138
  10   8   6     7994.67     7994.67     89.41 o   0.50128
  12   8   6      966.14      966.14     31.08 o   0.53535
  14   8   6        3.10        3.10      1.76 o   0.57285
  16   8   6      253.42      253.42     15.92 o   0.61315
  18   8   6       50.00       50.00      7.07 o   0.65573
  20   8   6      205.89      205.89     14.35 o   0.70018
  22   8   6      532.06      532.06     23.07 o   0.74616
  24   8   6       47.87       47.87      6.92 o   0.79341
 -23   9   6        5.06        5.06      2.25 o   0.78118
 -21   9   6       32.43       32.43      5.69 o   0.73663
 -19   9   6       31.56       31.56      5.62 o   0.69373
 -17   9   6      739.78      739.78     27.20 o   0.65279
 -15   9   6        2.64        2.64      1.63 o   0.61420
 -13   9   6       60.75       60.75      7.79 o   0.57843
 -11   9   6        5.81        5.81      2.41 o   0.54604
  -9   9   6      554.25      554.25     23.54 o   0.51767
  -7   9   6      866.99      866.99     29.44 o   0.49401
  -5   9   6     3619.09     3619.09     60.16 o   0.47575
  -3   9   6     4451.21     4451.21     66.72 o   0.46354
  -1   9   6     4373.58     4373.58     66.13 o   0.45787
   1   9   6     1109.92     1109.92     33.32 o   0.45897
   3   9   6      120.36      120.36     10.97 o   0.46680
   5   9   6     2513.05     2513.05     50.13 o   0.48103
   7   9   6     8597.38     8597.38     92.72 o   0.50111
   9   9   6     1653.31     1653.31     40.66 o   0.52638
  11   9   6       77.09       77.09      8.78 o   0.55612
  13   9   6      135.12      135.12     11.62 o   0.58967
  15   9   6      816.16      816.16     28.57 o   0.62641
  17   9   6      423.88      423.88     20.59 o   0.66581
  19   9   6     1108.98     1108.98     33.30 o   0.70742
  21   9   6      200.15      200.15     14.15 o   0.75089
  23   9   6       38.58       38.58      6.21 o   0.79590
 -24  10   6      218.30      218.30     14.77 o   0.83206
 -22  10   6        0.01        0.01      0.12 o   0.78842
 -20  10   6        4.35        4.35      2.09 o   0.74640
 -18  10   6      207.69      207.69     14.41 o   0.70630
 -16  10   6       69.45       69.45      8.33 o   0.66847
 -14  10   6      111.79      111.79     10.57 o   0.63331
 -12  10   6      706.98      706.98     26.59 o   0.60128
 -10  10   6       21.82       21.82      4.67 o   0.57293
  -8  10   6        2.32        2.32      1.52 o   0.54880
  -6  10   6      213.31      213.31     14.61 o   0.52949
  -4  10   6        0.32        0.32      0.56 o   0.51554
  -2  10   6        9.38        9.38      3.06 o   0.50738
   0  10   6        1.66        1.66      1.29 o   0.50529
   2  10   6     1342.87     1342.87     36.65 o   0.50936
   4  10   6      467.96      467.96     21.63 o   0.51944
   6  10   6      889.04      889.04     29.82 o   0.53518
   8  10   6      174.30      174.30     13.20 o   0.55611
  10  10   6       41.66       41.66      6.45 o   0.58167
  12  10   6       15.01       15.01      3.87 o   0.61128
  14  10   6        0.49        0.49      0.70 o   0.64437
  16  10   6       57.74       57.74      7.60 o   0.68045
  18  10   6      172.09      172.09     13.12 o   0.71906
  20  10   6        7.88        7.88      2.81 o   0.75981
  22  10   6       18.51       18.51      4.30 o   0.80238
  24  10   6       36.10       36.10      6.01 o   0.84650
 -23  11   6        2.82        2.82      1.68 o   0.84082
 -21  11   6      238.46      238.46     15.44 o   0.79960
 -19  11   6        3.59        3.59      1.89 o   0.76026
 -17  11   6       15.82       15.82      3.98 o   0.72310
 -15  11   6       11.61       11.61      3.41 o   0.68846
 -13  11   6      564.85      564.85     23.77 o   0.65675
 -11  11   6     1763.91     1763.91     42.00 o   0.62841
  -9  11   6      549.98      549.98     23.45 o   0.60392
  -7  11   6      615.60      615.60     24.81 o   0.58376
  -5  11   6      388.17      388.17     19.70 o   0.56840
  -3  11   6      189.47      189.47     13.76 o   0.55822
  -1  11   6      106.25      106.25     10.31 o   0.55352
   1  11   6     1553.31     1553.31     39.41 o   0.55443
   3  11   6     2002.67     2002.67     44.75 o   0.56093
   5  11   6      326.29      326.29     18.06 o   0.57282
   7  11   6        1.41        1.41      1.19 o   0.58979
   9  11   6     1601.29     1601.29     40.02 o   0.61140
  11  11   6     4076.02     4076.02     63.84 o   0.63719
  13  11   6     1968.04     1968.04     44.36 o   0.66667
  15  11   6      523.46      523.46     22.88 o   0.69937
  17  11   6        7.40        7.40      2.72 o   0.73487
  19  11   6        6.07        6.07      2.46 o   0.77278
  21  11   6       56.20       56.20      7.50 o   0.81276
  23  11   6       73.64       73.64      8.58 o   0.85452
 -24  12   6       37.70       37.70      6.14 o   0.89372
 -22  12   6       45.34       45.34      6.73 o   0.85324
 -20  12   6      408.57      408.57     20.21 o   0.81457
 -18  12   6      458.31      458.31     21.41 o   0.77800
 -16  12   6      879.89      879.89     29.66 o   0.74382
 -14  12   6      290.13      290.13     17.03 o   0.71238
 -12  12   6     1555.49     1555.49     39.44 o   0.68407
 -10  12   6       95.58       95.58      9.78 o   0.65928
  -8  12   6      145.41      145.41     12.06 o   0.63843
  -6  12   6       22.53       22.53      4.75 o   0.62191
  -4  12   6      116.29      116.29     10.78 o   0.61007
  -2  12   6      148.54      148.54     12.19 o   0.60319
   0  12   6       13.59       13.59      3.69 o   0.60144
   2  12   6      142.44      142.44     11.93 o   0.60486
   4  12   6      974.51      974.51     31.22 o   0.61337
   6  12   6      373.91      373.91     19.34 o   0.62676
   8  12   6        4.34        4.34      2.08 o   0.64473
  10  12   6     1966.47     1966.47     44.34 o   0.66690
  12  12   6        0.37        0.37      0.61 o   0.69287
  14  12   6      276.82      276.82     16.64 o   0.72224
  16  12   6     2071.28     2071.28     45.51 o   0.75460
  18  12   6      501.17      501.17     22.39 o   0.78959
  20  12   6      129.10      129.10     11.36 o   0.82688
  22  12   6       35.95       35.95      6.00 o   0.86616
  24  12   6        1.52        1.52      1.23 o   0.90718
 -23  13   6        0.08        0.08      0.28 o   0.90723
 -21  13   6        0.83        0.83      0.91 o   0.86917
 -19  13   6      442.46      442.46     21.03 o   0.83312
 -17  13   6       54.80       54.80      7.40 o   0.79935
 -15  13   6      137.59      137.59     11.73 o   0.76815
 -13  13   6      296.35      296.35     17.21 o   0.73987
 -11  13   6        0.37        0.37      0.61 o   0.71483
  -9  13   6       21.82       21.82      4.67 o   0.69340
  -7  13   6        6.02        6.02      2.45 o   0.67592
  -5  13   6      549.64      549.64     23.44 o   0.66269
  -3  13   6      188.26      188.26     13.72 o   0.65399
  -1  13   6      770.42      770.42     27.76 o   0.64998
   1  13   6      143.08      143.08     11.96 o   0.65075
   3  13   6      324.45      324.45     18.01 o   0.65630
   5  13   6        1.96        1.96      1.40 o   0.66649
   7  13   6      160.49      160.49     12.67 o   0.68113
   9  13   6      546.73      546.73     23.38 o   0.69993
  11  13   6      145.62      145.62     12.07 o   0.72256
  13  13   6      968.90      968.90     31.13 o   0.74869
  15  13   6       46.44       46.44      6.81 o   0.77795
  17  13   6      153.20      153.20     12.38 o   0.81001
  19  13   6      168.53      168.53     12.98 o   0.84455
  21  13   6       16.28       16.28      4.04 o   0.88128
  23  13   6      104.41      104.41     10.22 o   0.91994
 -24  14   6       19.51       19.51      4.42 o   0.96151
 -22  14   6       21.80       21.80      4.67 o   0.92400
 -20  14   6        6.12        6.12      2.47 o   0.88842
 -18  14   6      968.40      968.40     31.12 o   0.85501
 -16  14   6       70.36       70.36      8.39 o   0.82403
 -14  14   6      216.47      216.47     14.71 o   0.79577
 -12  14   6       18.24       18.24      4.27 o   0.77053
 -10  14   6        0.53        0.53      0.73 o   0.74861
  -8  14   6      173.70      173.70     13.18 o   0.73031
  -6  14   6        2.02        2.02      1.42 o   0.71591
  -4  14   6      590.69      590.69     24.30 o   0.70565
  -2  14   6     1070.47     1070.47     32.72 o   0.69972
   0  14   6      266.86      266.86     16.34 o   0.69821
   2  14   6      936.51      936.51     30.60 o   0.70116
   4  14   6     2688.61     2688.61     51.85 o   0.70851
   6  14   6      149.42      149.42     12.22 o   0.72013
   8  14   6        9.98        9.98      3.16 o   0.73582
  10  14   6      502.88      502.88     22.42 o   0.75532
  12  14   6      847.87      847.87     29.12 o   0.77835
  14  14   6      182.10      182.10     13.49 o   0.80460
  16  14   6      170.37      170.37     13.05 o   0.83378
  18  14   6      443.69      443.69     21.06 o   0.86557
  20  14   6      184.17      184.17     13.57 o   0.89971
  22  14   6        2.95        2.95      1.72 o   0.93594
  24  14   6       12.35       12.35      3.51 o   0.97403
 -23   1   7        0.87        0.87      0.93 o   0.64783
 -21   1   7      312.75      312.75     17.68 o   0.59351
 -19   1   7     6743.16     6743.16     82.12 o   0.53949
 -17   1   7     6313.84     6313.84     79.46 o   0.48589
 -15   1   7       15.02       15.02      3.88 o   0.43286
 -13   1   7     8607.84     8607.84     92.78 o   0.38063
 -11   1   7     2869.23     2869.23     53.57 o   0.32959
  -9   1   7      112.50      112.50     10.61 o   0.28039
  -7   1   7      419.02      419.02     20.47 o   0.23419
  -5   1   7     1000.81     1000.81     31.64 o   0.19315
  -3   1   7     2222.65     2222.65     47.14 o   0.16128
  -1   1   7    12828.91    12828.91    113.26 o   0.14474
   1   1   7     2370.05     2370.05     48.68 o   0.14876
   3   1   7     1967.67     1967.67     44.36 o   0.17189
   5   1   7    29774.49    29774.49    172.55 o   0.20784
   7   1   7      751.75      751.75     27.42 o   0.25118
   9   1   7      141.14      141.14     11.88 o   0.29870
  11   1   7        0.91        0.91      0.95 o   0.34869
  13   1   7     2662.65     2662.65     51.60 o   0.40024
  15   1   7     2172.33     2172.33     46.61 o   0.45281
  17   1   7      799.72      799.72     28.28 o   0.50608
  19   1   7       36.02       36.02      6.00 o   0.55985
  21   1   7      126.83      126.83     11.26 o   0.61400
  23   1   7      471.42      471.42     21.71 o   0.66842
 -24   2   7       28.17       28.17      5.31 o   0.68044
 -22   2   7       64.70       64.70      8.04 o   0.62646
 -20   2   7      154.19      154.19     12.42 o   0.57282
 -18   2   7     1782.34     1782.34     42.22 o   0.51966
 -16   2   7     1334.53     1334.53     36.53 o   0.46712
 -14   2   7     4446.71     4446.71     66.68 o   0.41545
 -12   2   7      388.70      388.70     19.72 o   0.36500
 -10   2   7    11555.13    11555.13    107.49 o   0.31638
  -8   2   7       47.58       47.58      6.90 o   0.27057
  -6   2   7    12806.73    12806.73    113.17 o   0.22924
  -4   2   7    11474.43    11474.43    107.12 o   0.19528
  -2   2   7    27618.88    27618.88    166.19 o   0.17308
   0   2   7    10981.41    10981.41    104.79 o   0.16738
   2   2   7     1084.30     1084.30     32.93 o   0.17976
   4   2   7     5937.06     5937.06     77.05 o   0.20700
   6   2   7    11629.90    11629.90    107.84 o   0.24417
   8   2   7     3547.32     3547.32     59.56 o   0.28746
  10   2   7      463.71      463.71     21.53 o   0.33448
  12   2   7      157.84      157.84     12.56 o   0.38388
  14   2   7     1188.57     1188.57     34.48 o   0.43485
  16   2   7     2758.01     2758.01     52.52 o   0.48688
  18   2   7      724.48      724.48     26.92 o   0.53968
  20   2   7      628.91      628.91     25.08 o   0.59303
  22   2   7      112.48      112.48     10.61 o   0.64681
  24   2   7      120.94      120.94     11.00 o   0.70091
 -23   3   7      854.39      854.39     29.23 o   0.66260
 -21   3   7       10.84       10.84      3.29 o   0.60959
 -19   3   7      930.48      930.48     30.50 o   0.55713
 -17   3   7       40.83       40.83      6.39 o   0.50541
 -15   3   7     2291.41     2291.41     47.87 o   0.45466
 -13   3   7     1215.34     1215.34     34.86 o   0.40525
 -11   3   7      300.58      300.58     17.34 o   0.35774
  -9   3   7       23.91       23.91      4.89 o   0.31299
  -7   3   7     6649.67     6649.67     81.55 o   0.27238
  -5   3   7     1230.93     1230.93     35.08 o   0.23802
  -3   3   7      254.80      254.80     15.96 o   0.21297
  -1   3   7    15150.79    15150.79    123.09 o   0.20074
   1   3   7    71107.84    71107.84    266.66 o   0.20366
   3   3   7       64.78       64.78      8.05 o   0.22112
   5   3   7     2615.76     2615.76     51.14 o   0.25009
   7   3   7      147.19      147.19     12.13 o   0.28712
   9   3   7    13846.61    13846.61    117.67 o   0.32950
  11   3   7      162.12      162.12     12.73 o   0.37541
  13   3   7     2965.18     2965.18     54.45 o   0.42372
  15   3   7     6907.37     6907.37     83.11 o   0.47369
  17   3   7      132.01      132.01     11.49 o   0.52485
  19   3   7       39.23       39.23      6.26 o   0.57687
  21   3   7        0.02        0.02      0.15 o   0.62956
  23   3   7        0.11        0.11      0.33 o   0.68274
 -24   4   7      146.29      146.29     12.09 o   0.70144
 -22   4   7       31.94       31.94      5.65 o   0.64921
 -20   4   7      146.74      146.74     12.11 o   0.59762
 -18   4   7      941.24      941.24     30.68 o   0.54687
 -16   4   7      287.56      287.56     16.96 o   0.49722
 -14   4   7        1.85        1.85      1.36 o   0.44902
 -12   4   7     3375.69     3375.69     58.10 o   0.40280
 -10   4   7      619.31      619.31     24.89 o   0.35933
  -8   4   7     7745.40     7745.40     88.01 o   0.31973
  -6   4   7    10874.52    10874.52    104.28 o   0.28561
  -4   4   7     8906.48     8906.48     94.37 o   0.25915
  -2   4   7      453.06      453.06     21.29 o   0.24285
   0   4   7     4086.02     4086.02     63.92 o   0.23882
   2   4   7        8.85        8.85      2.97 o   0.24766
   4   4   7    14999.84    14999.84    122.47 o   0.26808
   6   4   7      321.18      321.18     17.92 o   0.29773
   8   4   7      633.15      633.15     25.16 o   0.33414
  10   4   7     4710.90     4710.90     68.64 o   0.37537
  12   4   7     1714.17     1714.17     41.40 o   0.41999
  14   4   7     2031.96     2031.96     45.08 o   0.46702
  16   4   7      149.58      149.58     12.23 o   0.51582
  18   4   7     1170.83     1170.83     34.22 o   0.56593
  20   4   7     4681.90     4681.90     68.42 o   0.61702
  22   4   7     2611.17     2611.17     51.10 o   0.66887
  24   4   7       89.40       89.40      9.46 o   0.72132
 -23   5   7      381.35      381.35     19.53 o   0.69118
 -21   5   7       20.67       20.67      4.55 o   0.64054
 -19   5   7      774.55      774.55     27.83 o   0.59084
 -17   5   7      771.90      771.90     27.78 o   0.54234
 -15   5   7       40.38       40.38      6.35 o   0.49539
 -13   5   7      906.14      906.14     30.10 o   0.45047
 -11   5   7      960.23      960.23     30.99 o   0.40825
  -9   5   7       19.24       19.24      4.39 o   0.36968
  -7   5   7      146.67      146.67     12.11 o   0.33599
  -5   5   7        0.50        0.50      0.71 o   0.30879
  -3   5   7     6188.10     6188.10     78.66 o   0.28992
  -1   5   7    16793.63    16793.63    129.59 o   0.28106
   1   5   7       64.52       64.52      8.03 o   0.28315
   3   5   7      627.65      627.65     25.05 o   0.29595
   5   5   7    16633.67    16633.67    128.97 o   0.31819
   7   5   7     7008.16     7008.16     83.71 o   0.34804
   9   5   7      219.76      219.76     14.82 o   0.38375
  11   5   7      176.92      176.92     13.30 o   0.42383
  13   5   7     3503.77     3503.77     59.19 o   0.46716
  15   5   7      287.27      287.27     16.95 o   0.51291
  17   5   7     2665.33     2665.33     51.63 o   0.56050
  19   5   7     1237.52     1237.52     35.18 o   0.60949
  21   5   7      352.16      352.16     18.77 o   0.65957
  23   5   7      121.90      121.90     11.04 o   0.71051
 -24   6   7      455.79      455.79     21.35 o   0.73511
 -22   6   7      135.92      135.92     11.66 o   0.68545
 -20   6   7       55.32       55.32      7.44 o   0.63680
 -18   6   7      601.23      601.23     24.52 o   0.58944
 -16   6   7       69.17       69.17      8.32 o   0.54368
 -14   6   7     2246.32     2246.32     47.40 o   0.49999
 -12   6   7     3119.24     3119.24     55.85 o   0.45893
 -10   6   7        0.20        0.20      0.45 o   0.42129
  -8   6   7     1026.29     1026.29     32.04 o   0.38807
  -6   6   7     2851.86     2851.86     53.40 o   0.36047
  -4   6   7      872.75      872.75     29.54 o   0.33989
  -2   6   7       13.43       13.43      3.66 o   0.32764
   0   6   7        2.49        2.49      1.58 o   0.32466
   2   6   7    17322.78    17322.78    131.62 o   0.33121
   4   6   7      200.07      200.07     14.14 o   0.34675
   6   6   7       13.99       13.99      3.74 o   0.37015
   8   6   7     4027.99     4027.99     63.47 o   0.40003
  10   6   7     3946.62     3946.62     62.82 o   0.43505
  12   6   7     1326.63     1326.63     36.42 o   0.47408
  14   6   7     2094.79     2094.79     45.77 o   0.51622
  16   6   7      182.62      182.62     13.51 o   0.56075
  18   6   7      336.83      336.83     18.35 o   0.60716
  20   6   7     2080.33     2080.33     45.61 o   0.65504
  22   6   7     1072.05     1072.05     32.74 o   0.70410
  24   6   7        0.13        0.13      0.35 o   0.75410
 -23   7   7      883.51      883.51     29.72 o   0.73197
 -21   7   7      327.21      327.21     18.09 o   0.68435
 -19   7   7        2.58        2.58      1.61 o   0.63807
 -17   7   7       17.62       17.62      4.20 o   0.59344
 -15   7   7       19.09       19.09      4.37 o   0.55086
 -13   7   7      996.27      996.27     31.56 o   0.51084
 -11   7   7     1901.64     1901.64     43.61 o   0.47404
  -9   7   7      539.32      539.32     23.22 o   0.44125
  -7   7   7     1070.75     1070.75     32.72 o   0.41344
  -5   7   7       95.02       95.02      9.75 o   0.39166
  -3   7   7        1.47        1.47      1.21 o   0.37696
  -1   7   7     3611.73     3611.73     60.10 o   0.37018
   1   7   7     3837.64     3837.64     61.95 o   0.37177
   3   7   7      687.72      687.72     26.22 o   0.38162
   5   7   7      704.62      704.62     26.54 o   0.39910
   7   7   7    30252.69    30252.69    173.93 o   0.42329
   9   7   7     4407.70     4407.70     66.39 o   0.45311
  11   7   7    10570.35    10570.35    102.81 o   0.48752
  13   7   7       92.24       92.24      9.60 o   0.52562
  15   7   7     1112.93     1112.93     33.36 o   0.56668
  17   7   7     2985.38     2985.38     54.64 o   0.61008
  19   7   7      458.33      458.33     21.41 o   0.65538
  21   7   7      639.11      639.11     25.28 o   0.70220
  23   7   7      403.90      403.90     20.10 o   0.75025
 -24   8   7       91.23       91.23      9.55 o   0.77981
 -22   8   7      150.82      150.82     12.28 o   0.73318
 -20   8   7       55.51       55.51      7.45 o   0.68792
 -18   8   7      148.29      148.29     12.18 o   0.64432
 -16   8   7      622.35      622.35     24.95 o   0.60275
 -14   8   7       18.84       18.84      4.34 o   0.56365
 -12   8   7      526.30      526.30     22.94 o   0.52757
 -10   8   7        0.87        0.87      0.93 o   0.49518
  -8   8   7      503.41      503.41     22.44 o   0.46724
  -6   8   7      109.59      109.59     10.47 o   0.44459
  -4   8   7      700.17      700.17     26.46 o   0.42807
  -2   8   7     1064.05     1064.05     32.62 o   0.41841
   0   8   7     3608.79     3608.79     60.07 o   0.41608
   2   8   7        0.61        0.61      0.78 o   0.42121
   4   8   7     5495.68     5495.68     74.13 o   0.43354
   6   8   7     7089.12     7089.12     84.20 o   0.45247
   8   8   7      230.57      230.57     15.18 o   0.47722
  10   8   7     2943.08     2943.08     54.25 o   0.50694
  12   8   7     1194.92     1194.92     34.57 o   0.54081
  14   8   7       92.15       92.15      9.60 o   0.57810
  16   8   7       19.90       19.90      4.46 o   0.61819
  18   8   7       24.17       24.17      4.92 o   0.66058
  20   8   7        1.74        1.74      1.32 o   0.70484
  22   8   7       30.31       30.31      5.51 o   0.75065
  24   8   7      169.13      169.13     13.00 o   0.79774
 -23   9   7      722.30      722.30     26.88 o   0.78305
 -21   9   7       98.23       98.23      9.91 o   0.73873
 -19   9   7       59.61       59.61      7.72 o   0.69608
 -17   9   7       53.25       53.25      7.30 o   0.65541
 -15   9   7        3.19        3.19      1.79 o   0.61712
 -13   9   7        1.33        1.33      1.15 o   0.58168
 -11   9   7       87.67       87.67      9.36 o   0.54964
  -9   9   7      128.64      128.64     11.34 o   0.52163
  -7   9   7     1291.04     1291.04     35.93 o   0.49832
  -5   9   7     3950.03     3950.03     62.85 o   0.48040
  -3   9   7      514.78      514.78     22.69 o   0.46849
  -1   9   7      395.78      395.78     19.89 o   0.46306
   1   9   7      425.36      425.36     20.62 o   0.46433
   3   9   7      785.98      785.98     28.04 o   0.47225
   5   9   7      636.69      636.69     25.23 o   0.48649
   7   9   7      554.78      554.78     23.55 o   0.50652
   9   9   7      364.19      364.19     19.08 o   0.53169
  11   9   7      101.48      101.48     10.07 o   0.56131
  13   9   7      995.15      995.15     31.55 o   0.59470
  15   9   7      915.97      915.97     30.26 o   0.63128
  17   9   7      408.50      408.50     20.21 o   0.67052
  19   9   7      504.25      504.25     22.46 o   0.71198
  21   9   7      118.83      118.83     10.90 o   0.75529
  23   9   7        5.43        5.43      2.33 o   0.80016
 -24  10   7      417.48      417.48     20.43 o   0.83377
 -22  10   7      595.49      595.49     24.40 o   0.79033
 -20  10   7      840.88      840.88     29.00 o   0.74853
 -18  10   7      551.29      551.29     23.48 o   0.70867
 -16  10   7      253.97      253.97     15.94 o   0.67110
 -14  10   7        2.02        2.02      1.42 o   0.63621
 -12  10   7       30.69       30.69      5.54 o   0.60448
 -10  10   7      776.47      776.47     27.87 o   0.57643
  -8  10   7      373.96      373.96     19.34 o   0.55261
  -6  10   7     1048.92     1048.92     32.39 o   0.53359
  -4  10   7      153.95      153.95     12.41 o   0.51991
  -2  10   7     1345.44     1345.44     36.68 o   0.51198
   0  10   7      909.97      909.97     30.17 o   0.51009
   2  10   7      518.86      518.86     22.78 o   0.51428
   4  10   7      394.38      394.38     19.86 o   0.52442
   6  10   7        1.37        1.37      1.17 o   0.54018
   8  10   7        0.72        0.72      0.85 o   0.56107
  10  10   7     1212.97     1212.97     34.83 o   0.58656
  12  10   7      414.99      414.99     20.37 o   0.61607
  14  10   7      198.25      198.25     14.08 o   0.64905
  16  10   7       20.77       20.77      4.56 o   0.68500
  18  10   7      255.75      255.75     15.99 o   0.72348
  20  10   7     1242.11     1242.11     35.24 o   0.76411
  22  10   7       31.82       31.82      5.64 o   0.80656
  24  10   7      142.46      142.46     11.94 o   0.85056
 -23  11   7      460.39      460.39     21.46 o   0.84256
 -21  11   7       49.38       49.38      7.03 o   0.80154
 -19  11   7      193.43      193.43     13.91 o   0.76241
 -17  11   7        0.05        0.05      0.21 o   0.72547
 -15  11   7      128.05      128.05     11.32 o   0.69107
 -13  11   7      677.03      677.03     26.02 o   0.65961
 -11  11   7      620.79      620.79     24.92 o   0.63154
  -9  11   7      948.48      948.48     30.80 o   0.60731
  -7  11   7      103.14      103.14     10.16 o   0.58742
  -5  11   7       12.93       12.93      3.60 o   0.57230
  -3  11   7       25.18       25.18      5.02 o   0.56234
  -1  11   7      457.62      457.62     21.39 o   0.55782
   1  11   7     1611.49     1611.49     40.14 o   0.55888
   3  11   7       77.97       77.97      8.83 o   0.56547
   5  11   7     1357.74     1357.74     36.85 o   0.57742
   7  11   7      532.34      532.34     23.07 o   0.59439
   9  11   7       58.12       58.12      7.62 o   0.61598
  11  11   7      289.21      289.21     17.01 o   0.64172
  13  11   7      249.08      249.08     15.78 o   0.67112
  15  11   7        1.06        1.06      1.03 o   0.70374
  17  11   7       86.65       86.65      9.31 o   0.73914
  19  11   7      108.23      108.23     10.40 o   0.77695
  21  11   7      439.40      439.40     20.96 o   0.81683
  23  11   7       90.66       90.66      9.52 o   0.85849
 -24  12   7      140.49      140.49     11.85 o   0.89531
 -22  12   7      195.22      195.22     13.97 o   0.85500
 -20  12   7      152.32      152.32     12.34 o   0.81652
 -18  12   7      413.49      413.49     20.33 o   0.78015
 -16  12   7       35.22       35.22      5.93 o   0.74618
 -14  12   7       66.61       66.61      8.16 o   0.71497
 -12  12   7      132.73      132.73     11.52 o   0.68689
 -10  12   7       40.30       40.30      6.35 o   0.66233
  -8  12   7      240.41      240.41     15.51 o   0.64171
  -6  12   7        1.90        1.90      1.38 o   0.62541
  -4  12   7     1030.01     1030.01     32.09 o   0.61377
  -2  12   7      515.29      515.29     22.70 o   0.60707
   0  12   7      187.07      187.07     13.68 o   0.60547
   2  12   7      148.59      148.59     12.19 o   0.60901
   4  12   7      127.79      127.79     11.30 o   0.61760
   6  12   7      138.31      138.31     11.76 o   0.63103
   8  12   7       46.55       46.55      6.82 o   0.64901
  10  12   7      482.60      482.60     21.97 o   0.67117
  12  12   7      348.32      348.32     18.66 o   0.69710
  14  12   7      178.56      178.56     13.36 o   0.72641
  16  12   7     2003.89     2003.89     44.76 o   0.75871
  18  12   7      892.74      892.74     29.88 o   0.79362
  20  12   7       74.34       74.34      8.62 o   0.83083
  22  12   7       83.64       83.64      9.15 o   0.87003
  24  12   7      218.96      218.96     14.80 o   0.91097
 -23  13   7        5.60        5.60      2.37 o   0.90884
 -21  13   7       91.91       91.91      9.59 o   0.87095
 -19  13   7      248.30      248.30     15.76 o   0.83508
 -17  13   7      104.27      104.27     10.21 o   0.80149
 -15  13   7        0.48        0.48      0.69 o   0.77050
 -13  13   7       97.09       97.09      9.85 o   0.74241
 -11  13   7      422.22      422.22     20.55 o   0.71758
  -9  13   7      731.83      731.83     27.05 o   0.69636
  -7  13   7     1424.27     1424.27     37.74 o   0.67908
  -5  13   7      873.34      873.34     29.55 o   0.66604
  -3  13   7      201.93      201.93     14.21 o   0.65750
  -1  13   7       19.20       19.20      4.38 o   0.65364
   1  13   7      371.63      371.63     19.28 o   0.65454
   3  13   7        0.87        0.87      0.94 o   0.66019
   5  13   7      879.50      879.50     29.66 o   0.67045
   7  13   7      100.72      100.72     10.04 o   0.68512
   9  13   7      193.46      193.46     13.91 o   0.70393
  11  13   7      196.24      196.24     14.01 o   0.72656
  13  13   7      229.73      229.73     15.16 o   0.75266
  15  13   7      931.85      931.85     30.53 o   0.78188
  17  13   7     1121.25     1121.25     33.49 o   0.81389
  19  13   7      541.31      541.31     23.27 o   0.84837
  21  13   7      850.46      850.46     29.16 o   0.88504
  23  13   7      285.39      285.39     16.89 o   0.92363
 -24  14   7       22.53       22.53      4.75 o   0.96299
 -22  14   7        3.47        3.47      1.86 o   0.92563
 -20  14   7       63.85       63.85      7.99 o   0.89021
 -18  14   7       25.49       25.49      5.05 o   0.85696
 -16  14   7       22.57       22.57      4.75 o   0.82616
 -14  14   7        8.47        8.47      2.91 o   0.79808
 -12  14   7        5.38        5.38      2.32 o   0.77303
 -10  14   7       79.72       79.72      8.93 o   0.75129
  -8  14   7      151.78      151.78     12.32 o   0.73318
  -6  14   7      400.43      400.43     20.01 o   0.71895
  -4  14   7      453.39      453.39     21.29 o   0.70886
  -2  14   7      586.39      586.39     24.22 o   0.70306
   0  14   7      747.73      747.73     27.34 o   0.70168
   2  14   7        2.56        2.56      1.60 o   0.70474
   4  14   7        0.97        0.97      0.98 o   0.71217
   6  14   7       98.72       98.72      9.94 o   0.72385
   8  14   7       85.49       85.49      9.25 o   0.73958
  10  14   7       17.07       17.07      4.13 o   0.75909
  12  14   7       36.65       36.65      6.05 o   0.78212
  14  14   7      110.35      110.35     10.50 o   0.80835
  16  14   7      221.10      221.10     14.87 o   0.83749
  18  14   7      106.67      106.67     10.33 o   0.86925
  20  14   7        4.86        4.86      2.21 o   0.90335
  22  14   7       14.23       14.23      3.77 o   0.93953
  24  14   7       29.94       29.94      5.47 o   0.97756
 -24   0   8       60.69       60.69      7.79 o   0.67596
 -22   0   8     1988.19     1988.19     44.59 o   0.62172
 -20   0   8      926.83      926.83     30.44 o   0.56779
 -18   0   8     1035.88     1035.88     32.19 o   0.51427
 -16   0   8    11607.38    11607.38    107.74 o   0.46130
 -14   0   8     4300.73     4300.73     65.58 o   0.40910
 -12   0   8       40.57       40.57      6.37 o   0.35799
 -10   0   8    13187.58    13187.58    114.84 o   0.30854
  -8   0   8     3083.36     3083.36     55.53 o   0.26167
  -6   0   8    17090.61    17090.61    130.73 o   0.21906
  -4   0   8     3530.90     3530.90     59.42 o   0.18368
  -2   0   8    21525.58    21525.58    146.72 o   0.16040
   0   0   8       79.18       79.18      8.90 o   0.15478
   2   0   8     5559.03     5559.03     74.56 o   0.16859
   4   0   8    15135.07    15135.07    123.02 o   0.19780
   6   0   8      134.00      134.00     11.58 o   0.23678
   8   0   8     1970.24     1970.24     44.39 o   0.28151
  10   0   8     5304.62     5304.62     72.83 o   0.32964
  12   0   8     3561.49     3561.49     59.68 o   0.37989
  14   0   8      408.03      408.03     20.20 o   0.43152
  16   0   8     7309.52     7309.52     85.50 o   0.48409
  18   0   8    15837.63    15837.63    125.85 o   0.53732
  20   0   8     2143.05     2143.05     46.29 o   0.59103
  22   0   8       12.87       12.87      3.59 o   0.64510
  24   0   8      137.99      137.99     11.75 o   0.69946
 -23   1   8      667.03      667.03     25.83 o   0.65067
 -21   1   8     1516.88     1516.88     38.95 o   0.59674
 -19   1   8       19.63       19.63      4.43 o   0.54320
 -17   1   8     3014.05     3014.05     54.90 o   0.49018
 -15   1   8       62.95       62.95      7.93 o   0.43785
 -13   1   8      172.09      172.09     13.12 o   0.38652
 -11   1   8      879.11      879.11     29.65 o   0.33663
  -9   1   8     1305.02     1305.02     36.13 o   0.28892
  -7   1   8      403.23      403.23     20.08 o   0.24468
  -5   1   8    96904.48    96904.48    311.29 o   0.20616
  -3   1   8     6500.97     6500.97     80.63 o   0.17712
  -1   1   8     1248.59     1248.59     35.34 o   0.16273
   1   1   8     5034.93     5034.93     70.96 o   0.16682
   3   1   8      481.00      481.00     21.93 o   0.18818
   5   1   8     3374.08     3374.08     58.09 o   0.22189
   7   1   8      235.42      235.42     15.34 o   0.26324
   9   1   8        0.20        0.20      0.45 o   0.30918
  11   1   8     2314.10     2314.10     48.11 o   0.35795
  13   1   8     3585.21     3585.21     59.88 o   0.40854
  15   1   8      380.09      380.09     19.50 o   0.46034
  17   1   8     1284.42     1284.42     35.84 o   0.51299
  19   1   8      547.13      547.13     23.39 o   0.56626
  21   1   8      226.23      226.23     15.04 o   0.61998
  23   1   8      427.02      427.02     20.66 o   0.67405
 -24   2   8      548.79      548.79     23.43 o   0.68308
 -22   2   8      101.31      101.31     10.07 o   0.62945
 -20   2   8      274.79      274.79     16.58 o   0.57625
 -18   2   8        0.40        0.40      0.64 o   0.52359
 -16   2   8        0.48        0.48      0.69 o   0.47167
 -14   2   8     2484.51     2484.51     49.84 o   0.42075
 -12   2   8      182.20      182.20     13.50 o   0.37126
 -10   2   8      550.26      550.26     23.46 o   0.32384
  -8   2   8     5094.33     5094.33     71.37 o   0.27955
  -6   2   8     2722.70     2722.70     52.18 o   0.24013
  -4   2   8     7639.92     7639.92     87.41 o   0.20836
  -2   2   8     3348.29     3348.29     57.86 o   0.18816
   0   2   8     5322.17     5322.17     72.95 o   0.18339
   2   2   8     2984.83     2984.83     54.63 o   0.19518
   4   2   8     3832.26     3832.26     61.91 o   0.22091
   6   2   8     8491.35     8491.35     92.15 o   0.25640
   8   2   8     2418.62     2418.62     49.18 o   0.29819
  10   2   8     2094.55     2094.55     45.77 o   0.34400
  12   2   8     1972.58     1972.58     44.41 o   0.39242
  14   2   8     2398.26     2398.26     48.97 o   0.44259
  16   2   8      185.87      185.87     13.63 o   0.49398
  18   2   8     1608.13     1608.13     40.10 o   0.54624
  20   2   8      405.08      405.08     20.13 o   0.59916
  22   2   8      101.52      101.52     10.08 o   0.65256
  24   2   8      317.80      317.80     17.83 o   0.70634
 -23   3   8      104.59      104.59     10.23 o   0.66537
 -21   3   8      481.97      481.97     21.95 o   0.61274
 -19   3   8       15.37       15.37      3.92 o   0.56073
 -17   3   8       48.80       48.80      6.99 o   0.50953
 -15   3   8       26.52       26.52      5.15 o   0.45942
 -13   3   8     2963.39     2963.39     54.44 o   0.41079
 -11   3   8     5669.62     5669.62     75.30 o   0.36423
  -9   3   8     3668.47     3668.47     60.57 o   0.32066
  -7   3   8      460.62      460.62     21.46 o   0.28145
  -5   3   8    16831.66    16831.66    129.74 o   0.24870
  -3   3   8     1595.46     1595.46     39.94 o   0.22521
  -1   3   8    95371.71    95371.71    308.82 o   0.21408
   1   3   8     9569.22     9569.22     97.82 o   0.21720
   3   3   8      903.73      903.73     30.06 o   0.23401
   5   3   8      638.13      638.13     25.26 o   0.26188
   7   3   8     1082.32     1082.32     32.90 o   0.29773
   9   3   8     1830.40     1830.40     42.78 o   0.33903
  11   3   8     9101.19     9101.19     95.40 o   0.38403
  13   3   8     3303.47     3303.47     57.48 o   0.43157
  15   3   8     4248.90     4248.90     65.18 o   0.48090
  17   3   8       58.05       58.05      7.62 o   0.53152
  19   3   8     1129.72     1129.72     33.61 o   0.58309
  21   3   8      246.43      246.43     15.70 o   0.63539
  23   3   8      311.51      311.51     17.65 o   0.68825
 -24   4   8      601.91      601.91     24.53 o   0.70400
 -22   4   8        5.97        5.97      2.44 o   0.65210
 -20   4   8        0.37        0.37      0.61 o   0.60090
 -18   4   8       86.69       86.69      9.31 o   0.55061
 -16   4   8      661.13      661.13     25.71 o   0.50149
 -14   4   8      174.42      174.42     13.21 o   0.45393
 -12   4   8     1014.54     1014.54     31.85 o   0.40848
 -10   4   8       50.77       50.77      7.13 o   0.36591
  -8   4   8     2206.33     2206.33     46.97 o   0.32737
  -6   4   8     6245.43     6245.43     79.03 o   0.29442
  -4   4   8     1999.37     1999.37     44.71 o   0.26914
  -2   4   8       63.91       63.91      7.99 o   0.25382
   0   4   8       71.65       71.65      8.46 o   0.25030
   2   4   8     2744.84     2744.84     52.39 o   0.25907
   4   4   8      564.66      564.66     23.76 o   0.27896
   6   4   8       95.91       95.91      9.79 o   0.30783
   8   4   8       84.90       84.90      9.21 o   0.34342
  10   4   8     7896.77     7896.77     88.86 o   0.38387
  12   4   8      109.66      109.66     10.47 o   0.42780
  14   4   8     1251.79     1251.79     35.38 o   0.47424
  16   4   8     1168.27     1168.27     34.18 o   0.52253
  18   4   8     1064.87     1064.87     32.63 o   0.57219
  20   4   8     1953.16     1953.16     44.19 o   0.62290
  22   4   8      186.31      186.31     13.65 o   0.67443
  24   4   8       35.50       35.50      5.96 o   0.72659
 -23   5   8     1187.21     1187.21     34.46 o   0.69384
 -21   5   8      344.68      344.68     18.57 o   0.64354
 -19   5   8       57.53       57.53      7.58 o   0.59423
 -17   5   8       15.41       15.41      3.93 o   0.54618
 -15   5   8       58.64       58.64      7.66 o   0.49976
 -13   5   8      277.52      277.52     16.66 o   0.45546
 -11   5   8     4387.07     4387.07     66.23 o   0.41396
  -9   5   8       23.22       23.22      4.82 o   0.37619
  -7   5   8        8.81        8.81      2.97 o   0.34338
  -5   5   8      209.45      209.45     14.47 o   0.31709
  -3   5   8    24046.10    24046.10    155.07 o   0.29902
  -1   5   8    15293.64    15293.64    123.67 o   0.29073
   1   5   8     3933.84     3933.84     62.72 o   0.29304
   3   5   8     2715.00     2715.00     52.11 o   0.30570
   5   5   8     5067.13     5067.13     71.18 o   0.32753
   7   5   8     5918.48     5918.48     76.93 o   0.35684
   9   5   8        3.59        3.59      1.89 o   0.39196
  11   5   8     7934.51     7934.51     89.08 o   0.43148
  13   5   8      973.36      973.36     31.20 o   0.47428
  15   5   8        6.88        6.88      2.62 o   0.51957
  17   5   8     7078.03     7078.03     84.13 o   0.56675
  19   5   8      149.11      149.11     12.21 o   0.61538
  21   5   8        1.62        1.62      1.27 o   0.66515
  23   5   8      509.71      509.71     22.58 o   0.71581
 -24   6   8     1169.32     1169.32     34.20 o   0.73756
 -22   6   8      965.87      965.87     31.08 o   0.68819
 -20   6   8       59.16       59.16      7.69 o   0.63988
 -18   6   8       58.40       58.40      7.64 o   0.59290
 -16   6   8      287.43      287.43     16.95 o   0.54760
 -14   6   8      134.31      134.31     11.59 o   0.50440
 -12   6   8     3133.55     3133.55     55.98 o   0.46392
 -10   6   8     1362.83     1362.83     36.92 o   0.42692
  -8   6   8     1012.87     1012.87     31.83 o   0.39438
  -6   6   8      283.80      283.80     16.85 o   0.36749
  -4   6   8     1325.77     1325.77     36.41 o   0.34757
  -2   6   8     2635.09     2635.09     51.33 o   0.33585
   0   6   8    11526.28    11526.28    107.36 o   0.33320
   2   6   8     7533.23     7533.23     86.79 o   0.33983
   4   6   8        0.86        0.86      0.93 o   0.35523
   6   6   8       70.23       70.23      8.38 o   0.37833
   8   6   8        2.64        2.64      1.63 o   0.40781
  10   6   8    12029.57    12029.57    109.68 o   0.44241
  12   6   8     2903.42     2903.42     53.88 o   0.48102
  14   6   8        3.53        3.53      1.88 o   0.52276
  16   6   8      636.45      636.45     25.23 o   0.56693
  18   6   8      810.60      810.60     28.47 o   0.61300
  20   6   8      383.09      383.09     19.57 o   0.66059
  22   6   8     1476.45     1476.45     38.42 o   0.70938
  24   6   8      894.71      894.71     29.91 o   0.75915
 -23   7   8      120.54      120.54     10.98 o   0.73448
 -21   7   8      378.66      378.66     19.46 o   0.68716
 -19   7   8     1963.41     1963.41     44.31 o   0.64121
 -17   7   8       12.69       12.69      3.56 o   0.59696
 -15   7   8        2.85        2.85      1.69 o   0.55480
 -13   7   8      180.92      180.92     13.45 o   0.51525
 -11   7   8      402.72      402.72     20.07 o   0.47896
  -9   7   8      334.41      334.41     18.29 o   0.44672
  -7   7   8      250.94      250.94     15.84 o   0.41947
  -5   7   8     1636.02     1636.02     40.45 o   0.39823
  -3   7   8       54.64       54.64      7.39 o   0.38400
  -1   7   8     2244.13     2244.13     47.37 o   0.37758
   1   7   8      678.95      678.95     26.06 o   0.37936
   3   7   8      476.66      476.66     21.83 o   0.38923
   5   7   8     8065.12     8065.12     89.81 o   0.40660
   7   7   8        0.15        0.15      0.38 o   0.43056
   9   7   8       18.80       18.80      4.34 o   0.46009
  11   7   8     1288.52     1288.52     35.90 o   0.49418
  13   7   8       68.51       68.51      8.28 o   0.53197
  15   7   8      444.18      444.18     21.08 o   0.57271
  17   7   8       37.13       37.13      6.09 o   0.61583
  19   7   8       15.36       15.36      3.92 o   0.66086
  21   7   8      405.16      405.16     20.13 o   0.70743
  23   7   8        6.04        6.04      2.46 o   0.75526
 -24   8   8     1075.15     1075.15     32.79 o   0.78212
 -22   8   8      669.61      669.61     25.88 o   0.73574
 -20   8   8     1490.28     1490.28     38.60 o   0.69077
 -18   8   8     3030.27     3030.27     55.05 o   0.64750
 -16   8   8     1264.49     1264.49     35.56 o   0.60628
 -14   8   8       41.32       41.32      6.43 o   0.56757
 -12   8   8       16.26       16.26      4.03 o   0.53192
 -10   8   8       22.28       22.28      4.72 o   0.49998
  -8   8   8      590.79      590.79     24.31 o   0.47250
  -6   8   8     1797.24     1797.24     42.39 o   0.45030
  -4   8   8      230.28      230.28     15.18 o   0.43419
  -2   8   8        0.72        0.72      0.85 o   0.42486
   0   8   8     1679.91     1679.91     40.99 o   0.42277
   2   8   8      129.89      129.89     11.40 o   0.42802
   4   8   8     2866.26     2866.26     53.54 o   0.44035
   6   8   8      130.35      130.35     11.42 o   0.45918
   8   8   8     2000.83     2000.83     44.73 o   0.48376
  10   8   8      605.05      605.05     24.60 o   0.51327
  12   8   8      659.50      659.50     25.68 o   0.54690
  14   8   8       45.64       45.64      6.76 o   0.58394
  16   8   8     2450.55     2450.55     49.50 o   0.62380
  18   8   8      153.49      153.49     12.39 o   0.66595
  20   8   8        1.21        1.21      1.10 o   0.71000
  22   8   8      208.66      208.66     14.45 o   0.75561
  24   8   8      621.39      621.39     24.93 o   0.80251
 -23   9   8     1246.34     1246.34     35.30 o   0.78539
 -21   9   8       29.32       29.32      5.41 o   0.74133
 -19   9   8       44.46       44.46      6.67 o   0.69896
 -17   9   8      608.05      608.05     24.66 o   0.65860
 -15   9   8       76.20       76.20      8.73 o   0.62064
 -13   9   8       13.59       13.59      3.69 o   0.58555
 -11   9   8     2130.35     2130.35     46.16 o   0.55389
  -9   9   8     4777.78     4777.78     69.12 o   0.52626
  -7   9   8      239.80      239.80     15.49 o   0.50333
  -5   9   8      311.73      311.73     17.66 o   0.48578
  -3   9   8      679.93      679.93     26.08 o   0.47418
  -1   9   8        0.63        0.63      0.79 o   0.46900
   1   9   8      308.21      308.21     17.56 o   0.47043
   3   9   8     2578.26     2578.26     50.78 o   0.47842
   5   9   8     2390.09     2390.09     48.89 o   0.49266
   7   9   8      326.14      326.14     18.06 o   0.51261
   9   9   8      396.92      396.92     19.92 o   0.53765
  11   9   8       23.08       23.08      4.80 o   0.56710
  13   9   8       20.97       20.97      4.58 o   0.60031
  15   9   8      319.46      319.46     17.87 o   0.63670
  17   9   8       21.72       21.72      4.66 o   0.67575
  19   9   8      830.37      830.37     28.82 o   0.71703
  21   9   8        9.71        9.71      3.12 o   0.76017
  23   9   8        0.33        0.33      0.58 o   0.80487
 -24  10   8      194.34      194.34     13.94 o   0.83592
 -22  10   8      534.20      534.20     23.11 o   0.79270
 -20  10   8     1689.44     1689.44     41.10 o   0.75115
 -18  10   8      228.48      228.48     15.12 o   0.71156
 -16  10   8     1632.01     1632.01     40.40 o   0.67427
 -14  10   8      141.46      141.46     11.89 o   0.63969
 -12  10   8      933.85      933.85     30.56 o   0.60828
 -10  10   8      115.50      115.50     10.75 o   0.58055
  -8  10   8      353.39      353.39     18.80 o   0.55706
  -6  10   8      150.61      150.61     12.27 o   0.53836
  -4  10   8       86.18       86.18      9.28 o   0.52496
  -2  10   8       50.27       50.27      7.09 o   0.51728
   0  10   8      537.54      537.54     23.18 o   0.51556
   2  10   8       25.99       25.99      5.10 o   0.51987
   4  10   8      592.57      592.57     24.34 o   0.53007
   6  10   8      844.61      844.61     29.06 o   0.54581
   8  10   8       66.68       66.68      8.17 o   0.56665
  10  10   8       76.56       76.56      8.75 o   0.59204
  12  10   8      235.78      235.78     15.36 o   0.62142
  14  10   8        4.93        4.93      2.22 o   0.65426
  16  10   8      201.63      201.63     14.20 o   0.69006
  18  10   8       11.81       11.81      3.44 o   0.72839
  20  10   8      424.07      424.07     20.59 o   0.76887
  22  10   8      210.77      210.77     14.52 o   0.81117
  24  10   8      193.17      193.17     13.90 o   0.85504
 -23  11   8     1231.84     1231.84     35.10 o   0.84474
 -21  11   8      197.38      197.38     14.05 o   0.80394
 -19  11   8      245.37      245.37     15.66 o   0.76504
 -17  11   8     1327.95     1327.95     36.44 o   0.72835
 -15  11   8      218.84      218.84     14.79 o   0.69421
 -13  11   8        2.31        2.31      1.52 o   0.66303
 -11  11   8      358.04      358.04     18.92 o   0.63524
  -9  11   8      113.87      113.87     10.67 o   0.61130
  -7  11   8      156.07      156.07     12.49 o   0.59168
  -5  11   8      408.85      408.85     20.22 o   0.57682
  -3  11   8     1418.56     1418.56     37.66 o   0.56709
  -1  11   8     1707.68     1707.68     41.32 o   0.56276
   1  11   8        4.81        4.81      2.19 o   0.56395
   3  11   8      405.56      405.56     20.14 o   0.57064
   5  11   8      595.01      595.01     24.39 o   0.58262
   7  11   8       19.07       19.07      4.37 o   0.59959
   9  11   8      189.92      189.92     13.78 o   0.62113
  11  11   8      292.04      292.04     17.09 o   0.64679
  13  11   8      611.51      611.51     24.73 o   0.67610
  15  11   8        9.18        9.18      3.03 o   0.70861
  17  11   8      270.12      270.12     16.44 o   0.74389
  19  11   8      354.79      354.79     18.84 o   0.78158
  21  11   8      331.74      331.74     18.21 o   0.82133
  23  11   8      338.48      338.48     18.40 o   0.86287
 -24  12   8      230.49      230.49     15.18 o   0.89732
 -22  12   8      296.69      296.69     17.22 o   0.85720
 -20  12   8      924.27      924.27     30.40 o   0.81893
 -18  12   8      271.97      271.97     16.49 o   0.78277
 -16  12   8      405.40      405.40     20.13 o   0.74903
 -14  12   8      950.99      950.99     30.84 o   0.71806
 -12  12   8     1470.29     1470.29     38.34 o   0.69023
 -10  12   8       51.70       51.70      7.19 o   0.66592
  -8  12   8        7.69        7.69      2.77 o   0.64555
  -6  12   8      168.57      168.57     12.98 o   0.62948
  -4  12   8      437.18      437.18     20.91 o   0.61806
  -2  12   8       44.23       44.23      6.65 o   0.61154
   0  12   8      497.83      497.83     22.31 o   0.61009
   2  12   8        4.96        4.96      2.23 o   0.61374
   4  12   8     1254.52     1254.52     35.42 o   0.62240
   6  12   8       58.53       58.53      7.65 o   0.63586
   8  12   8       25.48       25.48      5.05 o   0.65384
  10  12   8       43.63       43.63      6.61 o   0.67596
  12  12   8      331.59      331.59     18.21 o   0.70184
  14  12   8       26.10       26.10      5.11 o   0.73107
  16  12   8       69.10       69.10      8.31 o   0.76328
  18  12   8       69.07       69.07      8.31 o   0.79810
  20  12   8       52.57       52.57      7.25 o   0.83521
  22  12   8      580.30      580.30     24.09 o   0.87431
  24  12   8      245.88      245.88     15.68 o   0.91515
 -23  13   8       74.35       74.35      8.62 o   0.91086
 -21  13   8        0.71        0.71      0.84 o   0.87315
 -19  13   8       68.62       68.62      8.28 o   0.83748
 -17  13   8      164.64      164.64     12.83 o   0.80410
 -15  13   8      372.64      372.64     19.30 o   0.77331
 -13  13   8       87.95       87.95      9.38 o   0.74545
 -11  13   8      166.40      166.40     12.90 o   0.72084
  -9  13   8      334.37      334.37     18.29 o   0.69984
  -7  13   8       82.00       82.00      9.06 o   0.68277
  -5  13   8      412.60      412.60     20.31 o   0.66993
  -3  13   8       92.96       92.96      9.64 o   0.66157
  -1  13   8      315.27      315.27     17.76 o   0.65786
   1  13   8      393.90      393.90     19.85 o   0.65888
   3  13   8      136.53      136.53     11.68 o   0.66461
   5  13   8       30.77       30.77      5.55 o   0.67493
   7  13   8        0.07        0.07      0.26 o   0.68963
   9  13   8       60.49       60.49      7.78 o   0.70844
  11  13   8       40.42       40.42      6.36 o   0.73105
  13  13   8       15.91       15.91      3.99 o   0.75710
  15  13   8      809.87      809.87     28.46 o   0.78627
  17  13   8        9.62        9.62      3.10 o   0.81821
  19  13   8        9.21        9.21      3.04 o   0.85261
  21  13   8       78.57       78.57      8.86 o   0.88920
  23  13   8      181.31      181.31     13.47 o   0.92771
 -24  14   8       97.15       97.15      9.86 o   0.96485
 -22  14   8       60.96       60.96      7.81 o   0.92766
 -20  14   8        6.39        6.39      2.53 o   0.89241
 -18  14   8      354.05      354.05     18.82 o   0.85935
 -16  14   8      462.00      462.00     21.49 o   0.82874
 -14  14   8       62.83       62.83      7.93 o   0.80086
 -12  14   8        1.61        1.61      1.27 o   0.77600
 -10  14   8      232.27      232.27     15.24 o   0.75446
  -8  14   8      127.07      127.07     11.27 o   0.73654
  -6  14   8      334.39      334.39     18.29 o   0.72250
  -4  14   8      557.94      557.94     23.62 o   0.71257
  -2  14   8     1117.92     1117.92     33.44 o   0.70693
   0  14   8      155.30      155.30     12.46 o   0.70567
   2  14   8       49.70       49.70      7.05 o   0.70883
   4  14   8     1012.99     1012.99     31.83 o   0.71634
   6  14   8      150.40      150.40     12.26 o   0.72807
   8  14   8        0.52        0.52      0.72 o   0.74382
  10  14   8      683.10      683.10     26.14 o   0.76333
  12  14   8        5.69        5.69      2.39 o   0.78634
  14  14   8        2.42        2.42      1.56 o   0.81254
  16  14   8      119.30      119.30     10.92 o   0.84164
  18  14   8      144.08      144.08     12.00 o   0.87334
  20  14   8       16.07       16.07      4.01 o   0.90738
  22  14   8       25.36       25.36      5.04 o   0.94349
  24  14   8       70.44       70.44      8.39 o   0.98146
 -23   1   9     6863.84     6863.84     82.85 o   0.65406
 -21   1   9     1284.36     1284.36     35.84 o   0.60058
 -19   1   9      552.19      552.19     23.50 o   0.54757
 -17   1   9     4586.92     4586.92     67.73 o   0.49518
 -15   1   9     6860.03     6860.03     82.83 o   0.44364
 -13   1   9     1125.13     1125.13     33.54 o   0.39328
 -11   1   9      478.95      478.95     21.88 o   0.34461
  -9   1   9     3383.94     3383.94     58.17 o   0.29846
  -7   1   9      496.88      496.88     22.29 o   0.25621
  -5   1   9     2033.29     2033.29     45.09 o   0.22010
  -3   1   9    12357.96    12357.96    111.17 o   0.19361
  -1   1   9      168.22      168.22     12.97 o   0.18100
   1   1   9        3.28        3.28      1.81 o   0.18514
   3   1   9      758.70      758.70     27.54 o   0.20501
   5   1   9    19365.70    19365.70    139.16 o   0.23668
   7   1   9     6578.69     6578.69     81.11 o   0.27613
   9   1   9     2483.73     2483.73     49.84 o   0.32049
  11   1   9       25.86       25.86      5.09 o   0.36799
  13   1   9      135.28      135.28     11.63 o   0.41756
  15   1   9        4.96        4.96      2.23 o   0.46855
  17   1   9      583.65      583.65     24.16 o   0.52054
  19   1   9      924.83      924.83     30.41 o   0.57325
  21   1   9      170.10      170.10     13.04 o   0.62650
  23   1   9      131.05      131.05     11.45 o   0.68017
 -24   2   9       37.40       37.40      6.12 o   0.68625
 -22   2   9      327.12      327.12     18.09 o   0.63303
 -20   2   9       66.05       66.05      8.13 o   0.58029
 -18   2   9     2938.15     2938.15     54.20 o   0.52820
 -16   2   9     4157.13     4157.13     64.48 o   0.47696
 -14   2   9     3369.01     3369.01     58.04 o   0.42687
 -12   2   9      708.24      708.24     26.61 o   0.37840
 -10   2   9     6506.66     6506.66     80.66 o   0.33225
  -8   2   9      885.69      885.69     29.76 o   0.28955
  -6   2   9    23179.67    23179.67    152.25 o   0.25203
  -4   2   9    27854.13    27854.13    166.90 o   0.22235
  -2   2   9       22.13       22.13      4.70 o   0.20396
   0   2   9       91.28       91.28      9.55 o   0.19998
   2   2   9    17015.90    17015.90    130.45 o   0.21125
   4   2   9    95173.05    95173.05    308.50 o   0.23558
   6   2   9     8361.41     8361.41     91.44 o   0.26946
   8   2   9      634.72      634.72     25.19 o   0.30977
  10   2   9        8.39        8.39      2.90 o   0.35432
  12   2   9      492.13      492.13     22.18 o   0.40170
  14   2   9     1439.17     1439.17     37.94 o   0.45103
  16   2   9        0.61        0.61      0.78 o   0.50172
  18   2   9      157.00      157.00     12.53 o   0.55341
  20   2   9      191.06      191.06     13.82 o   0.60583
  22   2   9       57.88       57.88      7.61 o   0.65882
  24   2   9      120.31      120.31     10.97 o   0.71225
 -23   3   9       64.74       64.74      8.05 o   0.66869
 -21   3   9      902.70      902.70     30.05 o   0.61648
 -19   3   9        5.33        5.33      2.31 o   0.56496
 -17   3   9      833.54      833.54     28.87 o   0.51435
 -15   3   9     8906.14     8906.14     94.37 o   0.46494
 -13   3   9      242.56      242.56     15.57 o   0.41715
 -11   3   9      102.09      102.09     10.10 o   0.37162
  -9   3   9     6423.17     6423.17     80.14 o   0.32928
  -7   3   9       24.18       24.18      4.92 o   0.29153
  -5   3   9       50.27       50.27      7.09 o   0.26037
  -3   3   9      502.62      502.62     22.42 o   0.23839
  -1   3   9     4973.42     4973.42     70.52 o   0.22827
   1   3   9     6927.67     6927.67     83.23 o   0.23157
   3   3   9      531.21      531.21     23.05 o   0.24774
   5   3   9      812.67      812.67     28.51 o   0.27453
   7   3   9        0.90        0.90      0.95 o   0.30918
   9   3   9     7812.91     7812.91     88.39 o   0.34937
  11   3   9     1390.20     1390.20     37.29 o   0.39340
  13   3   9     1078.61     1078.61     32.84 o   0.44012
  15   3   9     1387.50     1387.50     37.25 o   0.48876
  17   3   9       13.98       13.98      3.74 o   0.53880
  19   3   9       33.97       33.97      5.83 o   0.58988
  21   3   9      205.38      205.38     14.33 o   0.64176
  23   3   9      549.73      549.73     23.45 o   0.69425
 -24   4   9      169.49      169.49     13.02 o   0.70708
 -22   4   9     1608.34     1608.34     40.10 o   0.65555
 -20   4   9     2443.28     2443.28     49.43 o   0.60478
 -18   4   9      436.58      436.58     20.89 o   0.55499
 -16   4   9     4602.69     4602.69     67.84 o   0.50647
 -14   4   9       61.34       61.34      7.83 o   0.45961
 -12   4   9     6226.15     6226.15     78.91 o   0.41498
 -10   4   9    19126.06    19126.06    138.30 o   0.37338
  -8   4   9     2607.99     2607.99     51.07 o   0.33594
  -6   4   9     7968.16     7968.16     89.26 o   0.30421
  -4   4   9     5089.92     5089.92     71.34 o   0.28011
  -2   4   9    28434.34    28434.34    168.62 o   0.26574
   0   4   9    23187.40    23187.40    152.27 o   0.26271
   2   4   9     4483.76     4483.76     66.96 o   0.27138
   4   4   9    40343.74    40343.74    200.86 o   0.29072
   6   4   9       68.92       68.92      8.30 o   0.31879
   8   4   9      439.68      439.68     20.97 o   0.35352
  10   4   9     1411.20     1411.20     37.57 o   0.39314
  12   4   9     5221.72     5221.72     72.26 o   0.43633
  14   4   9      303.10      303.10     17.41 o   0.48213
  16   4   9     1577.31     1577.31     39.72 o   0.52985
  18   4   9      117.59      117.59     10.84 o   0.57904
  20   4   9     1034.12     1034.12     32.16 o   0.62933
  22   4   9      573.84      573.84     23.95 o   0.68049
  24   4   9       34.58       34.58      5.88 o   0.73234
 -23   5   9      874.33      874.33     29.57 o   0.69702
 -21   5   9       93.43       93.43      9.67 o   0.64710
 -19   5   9      384.13      384.13     19.60 o   0.59823
 -17   5   9     1644.86     1644.86     40.56 o   0.55068
 -15   5   9     4134.19     4134.19     64.30 o   0.50484
 -13   5   9      114.83      114.83     10.72 o   0.46120
 -11   5   9      133.50      133.50     11.55 o   0.42047
  -9   5   9      648.95      648.95     25.47 o   0.38357
  -7   5   9      487.97      487.97     22.09 o   0.35169
  -5   5   9     3641.08     3641.08     60.34 o   0.32632
  -3   5   9      493.68      493.68     22.22 o   0.30907
  -1   5   9     6084.38     6084.38     78.00 o   0.30134
   1   5   9       56.81       56.81      7.54 o   0.30384
   3   5   9      554.81      554.81     23.55 o   0.31634
   5   5   9    23589.43    23589.43    153.59 o   0.33773
   7   5   9     1432.38     1432.38     37.85 o   0.36646
   9   5   9      230.45      230.45     15.18 o   0.40094
  11   5   9      300.55      300.55     17.34 o   0.43984
  13   5   9      502.79      502.79     22.42 o   0.48208
  15   5   9     3228.96     3228.96     56.82 o   0.52686
  17   5   9      270.22      270.22     16.44 o   0.57359
  19   5   9     1155.58     1155.58     33.99 o   0.62182
  21   5   9      185.54      185.54     13.62 o   0.67123
  23   5   9       62.35       62.35      7.90 o   0.72158
 -24   6   9       63.79       63.79      7.99 o   0.74049
 -22   6   9       34.65       34.65      5.89 o   0.69146
 -20   6   9       12.60       12.60      3.55 o   0.64353
 -18   6   9      120.32      120.32     10.97 o   0.59698
 -16   6   9     1051.96     1051.96     32.43 o   0.55216
 -14   6   9      337.75      337.75     18.38 o   0.50952
 -12   6   9      112.60      112.60     10.61 o   0.46966
 -10   6   9     2321.44     2321.44     48.18 o   0.43334
  -8   6   9      514.48      514.48     22.68 o   0.40153
  -6   6   9      514.95      514.95     22.69 o   0.37538
  -4   6   9        3.25        3.25      1.80 o   0.35613
  -2   6   9       20.77       20.77      4.56 o   0.34495
   0   6   9       18.81       18.81      4.34 o   0.34261
   2   6   9     2657.22     2657.22     51.55 o   0.34931
   4   6   9       37.04       37.04      6.09 o   0.36454
   6   6   9       19.00       19.00      4.36 o   0.38730
   8   6   9     5655.98     5655.98     75.21 o   0.41635
  10   6   9      194.77      194.77     13.96 o   0.45048
  12   6   9     4920.85     4920.85     70.15 o   0.48863
  14   6   9     1657.57     1657.57     40.71 o   0.52992
  16   6   9      259.39      259.39     16.11 o   0.57368
  18   6   9     1279.24     1279.24     35.77 o   0.61940
  20   6   9      442.28      442.28     21.03 o   0.66665
  22   6   9      537.72      537.72     23.19 o   0.71515
  24   6   9       51.12       51.12      7.15 o   0.76465
 -23   7   9      105.57      105.57     10.27 o   0.73748
 -21   7   9      151.32      151.32     12.30 o   0.69049
 -19   7   9      763.31      763.31     27.63 o   0.64492
 -17   7   9     1883.91     1883.91     43.40 o   0.60107
 -15   7   9      837.17      837.17     28.93 o   0.55938
 -13   7   9      357.91      357.91     18.92 o   0.52034
 -11   7   9     2379.20     2379.20     48.78 o   0.48460
  -9   7   9      331.68      331.68     18.21 o   0.45295
  -7   7   9      236.09      236.09     15.37 o   0.42630
  -5   7   9     1166.24     1166.24     34.15 o   0.40562
  -3   7   9        2.91        2.91      1.71 o   0.39188
  -1   7   9    13928.42    13928.42    118.02 o   0.38581
   1   7   9     3311.00     3311.00     57.54 o   0.38776
   3   7   9     1969.06     1969.06     44.37 o   0.39764
   5   7   9       15.24       15.24      3.90 o   0.41485
   7   7   9    11693.42    11693.42    108.14 o   0.43856
   9   7   9     5069.34     5069.34     71.20 o   0.46776
  11   7   9       42.96       42.96      6.55 o   0.50150
  13   7   9      525.38      525.38     22.92 o   0.53893
  15   7   9      432.33      432.33     20.79 o   0.57933
  17   7   9      119.68      119.68     10.94 o   0.62213
  19   7   9       52.09       52.09      7.22 o   0.66686
  21   7   9      601.90      601.90     24.53 o   0.71316
  23   7   9     1064.51     1064.51     32.63 o   0.76074
 -24   8   9     2356.75     2356.75     48.55 o   0.78489
 -22   8   9      298.14      298.14     17.27 o   0.73880
 -20   8   9        0.90        0.90      0.95 o   0.69415
 -18   8   9     1094.41     1094.41     33.08 o   0.65123
 -16   8   9     1272.21     1272.21     35.67 o   0.61040
 -14   8   9      281.05      281.05     16.76 o   0.57212
 -12   8   9     1330.83     1330.83     36.48 o   0.53693
 -10   8   9     2709.43     2709.43     52.05 o   0.50547
  -8   8   9      156.69      156.69     12.52 o   0.47848
  -6   8   9      527.15      527.15     22.96 o   0.45676
  -4   8   9      398.44      398.44     19.96 o   0.44107
  -2   8   9       21.82       21.82      4.67 o   0.43209
   0   8   9     3221.72     3221.72     56.76 o   0.43023
   2   8   9     2863.47     2863.47     53.51 o   0.43559
   4   8   9      402.86      402.86     20.07 o   0.44789
   6   8   9      582.68      582.68     24.14 o   0.46660
   8   8   9     1027.29     1027.29     32.05 o   0.49098
  10   8   9      977.72      977.72     31.27 o   0.52024
  12   8   9      492.83      492.83     22.20 o   0.55360
  14   8   9      172.08      172.08     13.12 o   0.59037
  16   8   9        0.14        0.14      0.38 o   0.62995
  18   8   9      174.27      174.27     13.20 o   0.67184
  20   8   9      109.56      109.56     10.47 o   0.71564
  22   8   9      171.65      171.65     13.10 o   0.76102
  24   8   9      646.85      646.85     25.43 o   0.80772
 -23   9   9       40.98       40.98      6.40 o   0.78821
 -21   9   9      153.40      153.40     12.39 o   0.74443
 -19   9   9        9.00        9.00      3.00 o   0.70236
 -17   9   9       37.69       37.69      6.14 o   0.66233
 -15   9   9      107.21      107.21     10.35 o   0.62473
 -13   9   9       47.59       47.59      6.90 o   0.59004
 -11   9   9     1063.70     1063.70     32.61 o   0.55878
  -9   9   9     3651.94     3651.94     60.43 o   0.53156
  -7   9   9       30.04       30.04      5.48 o   0.50904
  -5   9   9       65.43       65.43      8.09 o   0.49185
  -3   9   9       26.78       26.78      5.18 o   0.48058
  -1   9   9       79.37       79.37      8.91 o   0.47564
   1   9   9       49.93       49.93      7.07 o   0.47723
   3   9   9       16.40       16.40      4.05 o   0.48529
   5   9   9      752.94      752.94     27.44 o   0.49949
   7   9   9      270.73      270.73     16.45 o   0.51935
   9   9   9        0.84        0.84      0.92 o   0.54423
  11   9   9       66.76       66.76      8.17 o   0.57349
  13   9   9      118.09      118.09     10.87 o   0.60649
  15   9   9      565.26      565.26     23.78 o   0.64266
  17   9   9      129.84      129.84     11.39 o   0.68149
  19   9   9       22.71       22.71      4.77 o   0.72256
  21   9   9       32.82       32.82      5.73 o   0.76549
  23   9   9       23.87       23.87      4.89 o   0.81001
 -24  10   9        7.15        7.15      2.67 o   0.83852
 -22  10   9      874.95      874.95     29.58 o   0.79555
 -20  10   9      492.52      492.52     22.19 o   0.75426
 -18  10   9      512.93      512.93     22.65 o   0.71496
 -16  10   9      680.87      680.87     26.09 o   0.67798
 -14  10   9       54.51       54.51      7.38 o   0.64373
 -12  10   9       13.10       13.10      3.62 o   0.61266
 -10  10   9     6619.69     6619.69     81.36 o   0.58529
  -8  10   9        5.77        5.77      2.40 o   0.56215
  -6  10   9       72.79       72.79      8.53 o   0.54377
  -4  10   9      300.25      300.25     17.33 o   0.53067
  -2  10   9      122.29      122.29     11.06 o   0.52323
   0  10   9      519.29      519.29     22.79 o   0.52169
   2  10   9      260.77      260.77     16.15 o   0.52612
   4  10   9      523.21      523.21     22.87 o   0.53635
   6  10   9      525.88      525.88     22.93 o   0.55207
   8  10   9      140.60      140.60     11.86 o   0.57282
  10  10   9      754.52      754.52     27.47 o   0.59809
  12  10   9       65.15       65.15      8.07 o   0.62732
  14  10   9      173.40      173.40     13.17 o   0.66000
  16  10   9        4.45        4.45      2.11 o   0.69563
  18  10   9      791.55      791.55     28.13 o   0.73378
  20  10   9       54.85       54.85      7.41 o   0.77408
  22  10   9        4.74        4.74      2.18 o   0.81622
  24  10   9       48.91       48.91      6.99 o   0.85992
 -23  11   9       49.14       49.14      7.01 o   0.84736
 -21  11   9      228.29      228.29     15.11 o   0.80679
 -19  11   9       87.92       87.92      9.38 o   0.76814
 -17  11   9       25.43       25.43      5.04 o   0.73172
 -15  11   9      461.47      461.47     21.48 o   0.69788
 -13  11   9      282.32      282.32     16.80 o   0.66699
 -11  11   9     1574.08     1574.08     39.67 o   0.63951
  -9  11   9      347.50      347.50     18.64 o   0.61587
  -7  11   9        3.02        3.02      1.74 o   0.59654
  -5  11   9      127.56      127.56     11.29 o   0.58194
  -3  11   9     1093.70     1093.70     33.07 o   0.57245
  -1  11   9      153.33      153.33     12.38 o   0.56831
   1  11   9      309.33      309.33     17.59 o   0.56964
   3  11   9        6.67        6.67      2.58 o   0.57640
   5  11   9      232.04      232.04     15.23 o   0.58842
   7  11   9       41.16       41.16      6.42 o   0.60536
   9  11   9        2.77        2.77      1.67 o   0.62684
  11  11   9       30.67       30.67      5.54 o   0.65240
  13  11   9        0.05        0.05      0.21 o   0.68160
  15  11   9      139.12      139.12     11.79 o   0.71397
  17  11   9      134.92      134.92     11.62 o   0.74911
  19  11   9      349.14      349.14     18.69 o   0.78666
  21  11   9        2.33        2.33      1.53 o   0.82627
  23  11   9       45.19       45.19      6.72 o   0.86767
 -24  12   9        0.42        0.42      0.65 o   0.89974
 -22  12   9       60.45       60.45      7.78 o   0.85983
 -20  12   9      405.81      405.81     20.14 o   0.82178
 -18  12   9      799.33      799.33     28.27 o   0.78586
 -16  12   9      924.57      924.57     30.41 o   0.75238
 -14  12   9      615.49      615.49     24.81 o   0.72167
 -12  12   9     1083.27     1083.27     32.91 o   0.69410
 -10  12   9        8.66        8.66      2.94 o   0.67006
  -8  12   9      284.30      284.30     16.86 o   0.64994
  -6  12   9     1081.30     1081.30     32.88 o   0.63412
  -4  12   9     1061.10     1061.10     32.57 o   0.62292
  -2  12   9       44.06       44.06      6.64 o   0.61659
   0  12   9       43.46       43.46      6.59 o   0.61529
   2  12   9      692.73      692.73     26.32 o   0.61904
   4  12   9      437.12      437.12     20.91 o   0.62776
   6  12   9      351.84      351.84     18.76 o   0.64124
   8  12   9      309.74      309.74     17.60 o   0.65920
  10  12   9       38.96       38.96      6.24 o   0.68127
  12  12   9      524.79      524.79     22.91 o   0.70707
  14  12   9       27.55       27.55      5.25 o   0.73621
  16  12   9      371.82      371.82     19.28 o   0.76831
  18  12   9      113.33      113.33     10.65 o   0.80302
  20  12   9      472.15      472.15     21.73 o   0.84001
  22  12   9       92.70       92.70      9.63 o   0.87899
  24  12   9        7.71        7.71      2.78 o   0.91972
 -23  13   9      290.10      290.10     17.03 o   0.91329
 -21  13   9      256.37      256.37     16.01 o   0.87578
 -19  13   9      272.24      272.24     16.50 o   0.84032
 -17  13   9       29.05       29.05      5.39 o   0.80716
 -15  13   9       57.01       57.01      7.55 o   0.77661
 -13  13   9      302.89      302.89     17.40 o   0.74898
 -11  13   9      573.13      573.13     23.94 o   0.72461
  -9  13   9     1203.84     1203.84     34.70 o   0.70383
  -7  13   9     1071.51     1071.51     32.73 o   0.68698
  -5  13   9      539.53      539.53     23.23 o   0.67435
  -3  13   9      128.75      128.75     11.35 o   0.66617
  -1  13   9      585.48      585.48     24.20 o   0.66262
   1  13   9     1880.37     1880.37     43.36 o   0.66376
   3  13   9      633.46      633.46     25.17 o   0.66957
   5  13   9      557.25      557.25     23.61 o   0.67994
   7  13   9       86.62       86.62      9.31 o   0.69466
   9  13   9        1.83        1.83      1.35 o   0.71345
  11  13   9      536.64      536.64     23.17 o   0.73601
  13  13   9     1048.43     1048.43     32.38 o   0.76201
  15  13   9       70.46       70.46      8.39 o   0.79110
  17  13   9      221.29      221.29     14.88 o   0.82296
  19  13   9       18.36       18.36      4.28 o   0.85727
  21  13   9      265.24      265.24     16.29 o   0.89376
  23  13   9       74.25       74.25      8.62 o   0.93217
 -24  14   9       12.20       12.20      3.49 o   0.96710
 -22  14   9       47.58       47.58      6.90 o   0.93009
 -20  14   9      141.02      141.02     11.88 o   0.89503
 -18  14   9       68.43       68.43      8.27 o   0.86217
 -16  14   9      123.27      123.27     11.10 o   0.83176
 -14  14   9       24.29       24.29      4.93 o   0.80409
 -12  14   9        0.52        0.52      0.72 o   0.77944
 -10  14   9      160.67      160.67     12.68 o   0.75811
  -8  14   9      324.21      324.21     18.01 o   0.74039
  -6  14   9       14.34       14.34      3.79 o   0.72654
  -4  14   9      334.71      334.71     18.30 o   0.71679
  -2  14   9      307.65      307.65     17.54 o   0.71130
   0  14   9        0.01        0.01      0.08 o   0.71017
   2  14   9       45.69       45.69      6.76 o   0.71342
   4  14   9       72.32       72.32      8.50 o   0.72100
   6  14   9        5.57        5.57      2.36 o   0.73277
   8  14   9      185.67      185.67     13.63 o   0.74853
  10  14   9        5.25        5.25      2.29 o   0.76804
  12  14   9       27.25       27.25      5.22 o   0.79102
  14  14   9      274.29      274.29     16.56 o   0.81717
  16  14   9        1.05        1.05      1.02 o   0.84621
  18  14   9       68.59       68.59      8.28 o   0.87784
  20  14   9      124.39      124.39     11.15 o   0.91180
  22  14   9        0.13        0.13      0.36 o   0.94783
  24  14   9       78.51       78.51      8.86 o   0.98572
 -24   0  10      908.24      908.24     30.14 o   0.68291
 -22   0  10      183.56      183.56     13.55 o   0.62953
 -20   0  10     1742.79     1742.79     41.75 o   0.57662
 -18   0  10      115.68      115.68     10.76 o   0.52433
 -16   0  10     1752.75     1752.75     41.87 o   0.47284
 -14   0  10    11960.00    11960.00    109.36 o   0.42247
 -12   0  10      433.76      433.76     20.83 o   0.37365
 -10   0  10    58529.59    58529.59    241.93 o   0.32709
  -8   0  10    80215.76    80215.76    283.22 o   0.28391
  -6   0  10     2180.20     2180.20     46.69 o   0.24587
  -4   0  10     2625.83     2625.83     51.24 o   0.21574
  -2   0  10    50901.71    50901.71    225.61 o   0.19715
   0   0  10     2011.43     2011.43     44.85 o   0.19347
   2   0  10        2.36        2.36      1.54 o   0.20551
   4   0  10     2321.78     2321.78     48.18 o   0.23081
   6   0  10    31672.86    31672.86    177.97 o   0.26562
   8   0  10     5098.98     5098.98     71.41 o   0.30670
  10   0  10     3405.78     3405.78     58.36 o   0.35188
  12   0  10     8837.00     8837.00     94.01 o   0.39977
  14   0  10    10117.77    10117.77    100.59 o   0.44949
  16   0  10     8793.55     8793.55     93.77 o   0.50051
  18   0  10     8355.91     8355.91     91.41 o   0.55246
  20   0  10      211.06      211.06     14.53 o   0.60511
  22   0  10       38.05       38.05      6.17 o   0.65828
  24   0  10       89.62       89.62      9.47 o   0.71187
 -23   1  10     2174.33     2174.33     46.63 o   0.65801
 -21   1  10      253.52      253.52     15.92 o   0.60501
 -19   1  10      223.22      223.22     14.94 o   0.55258
 -17   1  10       83.03       83.03      9.11 o   0.50089
 -15   1  10     2398.25     2398.25     48.97 o   0.45019
 -13   1  10     1160.42     1160.42     34.06 o   0.40086
 -11   1  10      220.59      220.59     14.85 o   0.35347
  -9   1  10     3412.16     3412.16     58.41 o   0.30893
  -7   1  10     3916.53     3916.53     62.58 o   0.26864
  -5   1  10       40.02       40.02      6.33 o   0.23481
  -3   1  10     1268.37     1268.37     35.61 o   0.21058
  -1   1  10      610.24      610.24     24.70 o   0.19947
   1   1  10    19712.77    19712.77    140.40 o   0.20365
   3   1  10      338.91      338.91     18.41 o   0.22225
   5   1  10    11161.84    11161.84    105.65 o   0.25209
   7   1  10        9.75        9.75      3.12 o   0.28974
   9   1  10      480.87      480.87     21.93 o   0.33254
  11   1  10       26.66       26.66      5.16 o   0.37876
  13   1  10     2852.40     2852.40     53.41 o   0.42728
  15   1  10      427.39      427.39     20.67 o   0.47740
  17   1  10     1420.17     1420.17     37.69 o   0.52868
  19   1  10        2.62        2.62      1.62 o   0.58080
  21   1  10       49.28       49.28      7.02 o   0.63355
  23   1  10       95.13       95.13      9.75 o   0.68679
 -24   2  10       45.10       45.10      6.72 o   0.68995
 -22   2  10        0.19        0.19      0.44 o   0.63717
 -20   2  10     2115.95     2115.95     46.00 o   0.58495
 -18   2  10     1826.74     1826.74     42.74 o   0.53347
 -16   2  10     8988.12     8988.12     94.81 o   0.48296
 -14   2  10       45.74       45.74      6.76 o   0.43376
 -12   2  10        6.66        6.66      2.58 o   0.38638
 -10   2  10    13092.01    13092.01    114.42 o   0.34156
  -8   2  10      197.96      197.96     14.07 o   0.30046
  -6   2  10     1764.20     1764.20     42.00 o   0.26482
  -4   2  10        0.69        0.69      0.83 o   0.23710
  -2   2  10      600.31      600.31     24.50 o   0.22032
   0   2  10     1713.91     1713.91     41.40 o   0.21704
   2   2  10        7.55        7.55      2.75 o   0.22783
   4   2  10     6331.76     6331.76     79.57 o   0.25089
   6   2  10     5472.58     5472.58     73.98 o   0.28324
   8   2  10     2118.18     2118.18     46.02 o   0.32209
  10   2  10      452.17      452.17     21.26 o   0.36537
  12   2  10      990.41      990.41     31.47 o   0.41169
  14   2  10     3784.95     3784.95     61.52 o   0.46013
  16   2  10      272.24      272.24     16.50 o   0.51008
  18   2  10       27.44       27.44      5.24 o   0.56115
  20   2  10      105.58      105.58     10.28 o   0.61305
  22   2  10      137.09      137.09     11.71 o   0.66559
  24   2  10      393.27      393.27     19.83 o   0.71863
 -23   3  10      145.00      145.00     12.04 o   0.67255
 -21   3  10        2.75        2.75      1.66 o   0.62080
 -19   3  10        1.12        1.12      1.06 o   0.56982
 -17   3  10     2481.60     2481.60     49.82 o   0.51984
 -15   3  10      642.16      642.16     25.34 o   0.47118
 -13   3  10     4028.87     4028.87     63.47 o   0.42430
 -11   3  10    13170.23    13170.23    114.76 o   0.37985
  -9   3  10        9.09        9.09      3.02 o   0.33880
  -7   3  10     2599.83     2599.83     50.99 o   0.30251
  -5   3  10    11588.29    11588.29    107.65 o   0.27292
  -3   3  10     9792.46     9792.46     98.96 o   0.25237
  -1   3  10     1099.60     1099.60     33.16 o   0.24318
   1   3  10     1768.48     1768.48     42.05 o   0.24662
   3   3  10      237.66      237.66     15.42 o   0.26218
   5   3  10       81.37       81.37      9.02 o   0.28792
   7   3  10    10964.09    10964.09    104.71 o   0.32140
   9   3  10     8840.39     8840.39     94.02 o   0.36046
  11   3  10        6.98        6.98      2.64 o   0.40349
  13   3  10     1334.59     1334.59     36.53 o   0.44935
  15   3  10      470.15      470.15     21.68 o   0.49725
  17   3  10       87.53       87.53      9.36 o   0.54667
  19   3  10      470.74      470.74     21.70 o   0.59722
  21   3  10      392.29      392.29     19.81 o   0.64864
  23   3  10        4.34        4.34      2.08 o   0.70074
 -24   4  10       17.52       17.52      4.19 o   0.71067
 -22   4  10      222.91      222.91     14.93 o   0.65955
 -20   4  10        1.28        1.28      1.13 o   0.60925
 -18   4  10      713.92      713.92     26.72 o   0.56001
 -16   4  10        7.87        7.87      2.81 o   0.51213
 -14   4  10      563.60      563.60     23.74 o   0.46602
 -12   4  10        0.22        0.22      0.47 o   0.42227
 -10   4  10      136.84      136.84     11.70 o   0.38169
  -8   4  10        9.83        9.83      3.13 o   0.34540
  -6   4  10      195.10      195.10     13.97 o   0.31488
  -4   4  10     1343.04     1343.04     36.65 o   0.29195
  -2   4  10     8645.88     8645.88     92.98 o   0.27850
   0   4  10      329.43      329.43     18.15 o   0.27591
   2   4  10      984.90      984.90     31.38 o   0.28448
   4   4  10    15660.43    15660.43    125.14 o   0.30326
   6   4  10     2911.15     2911.15     53.96 o   0.33053
   8   4  10     1913.23     1913.23     43.74 o   0.36437
  10   4  10      416.25      416.25     20.40 o   0.40313
  12   4  10     1619.17     1619.17     40.24 o   0.44554
  14   4  10     2929.93     2929.93     54.13 o   0.49065
  16   4  10       10.34       10.34      3.22 o   0.53778
  18   4  10     2249.80     2249.80     47.43 o   0.58644
  20   4  10     1447.13     1447.13     38.04 o   0.63628
  22   4  10      357.33      357.33     18.90 o   0.68705
  24   4  10      380.91      380.91     19.52 o   0.73855
 -23   5  10      287.65      287.65     16.96 o   0.70073
 -21   5  10      675.56      675.56     25.99 o   0.65122
 -19   5  10      306.28      306.28     17.50 o   0.60282
 -17   5  10       50.52       50.52      7.11 o   0.55581
 -15   5  10     1301.41     1301.41     36.08 o   0.51060
 -13   5  10      348.68      348.68     18.67 o   0.46768
 -11   5  10      322.17      322.17     17.95 o   0.42777
  -9   5  10       17.95       17.95      4.24 o   0.39176
  -7   5  10      219.17      219.17     14.80 o   0.36085
  -5   5  10     3962.58     3962.58     62.95 o   0.33642
  -3   5  10      883.17      883.17     29.72 o   0.31998
  -1   5  10     3160.65     3160.65     56.22 o   0.31278
   1   5  10      668.94      668.94     25.86 o   0.31546
   3   5  10    26957.75    26957.75    164.19 o   0.32777
   5   5  10     5561.72     5561.72     74.58 o   0.34870
   7   5  10     1330.48     1330.48     36.48 o   0.37682
   9   5  10     4432.16     4432.16     66.57 o   0.41064
  11   5  10     7376.51     7376.51     85.89 o   0.44889
  13   5  10      257.44      257.44     16.05 o   0.49052
  15   5  10       48.22       48.22      6.94 o   0.53475
  17   5  10     1414.36     1414.36     37.61 o   0.58098
  19   5  10       24.79       24.79      4.98 o   0.62878
  21   5  10        2.62        2.62      1.62 o   0.67781
  23   5  10        5.93        5.93      2.44 o   0.72782
 -24   6  10       20.36       20.36      4.51 o   0.74393
 -22   6  10       31.16       31.16      5.58 o   0.69525
 -20   6  10       20.49       20.49      4.53 o   0.64773
 -18   6  10       19.52       19.52      4.42 o   0.60165
 -16   6  10      838.66      838.66     28.96 o   0.55735
 -14   6  10     2707.46     2707.46     52.03 o   0.51531
 -12   6  10        1.36        1.36      1.16 o   0.47611
 -10   6  10     2404.63     2404.63     49.04 o   0.44052
  -8   6  10       26.86       26.86      5.18 o   0.40947
  -6   6  10      916.64      916.64     30.28 o   0.38408
  -4   6  10      286.41      286.41     16.92 o   0.36552
  -2   6  10     3483.78     3483.78     59.02 o   0.35487
   0   6  10     1177.17     1177.17     34.31 o   0.35284
   2   6  10     1173.98     1173.98     34.26 o   0.35958
   4   6  10      330.73      330.73     18.19 o   0.37462
   6   6  10     4756.40     4756.40     68.97 o   0.39701
   8   6  10     1141.14     1141.14     33.78 o   0.42560
  10   6  10     4989.04     4989.04     70.63 o   0.45922
  12   6  10    12817.76    12817.76    113.22 o   0.49687
  14   6  10        0.76        0.76      0.87 o   0.53769
  16   6  10     1572.63     1572.63     39.66 o   0.58101
  18   6  10      294.49      294.49     17.16 o   0.62632
  20   6  10      264.16      264.16     16.25 o   0.67322
  22   6  10      374.92      374.92     19.36 o   0.72139
  24   6  10       24.66       24.66      4.97 o   0.77060
 -23   7  10      375.75      375.75     19.38 o   0.74099
 -21   7  10      142.64      142.64     11.94 o   0.69435
 -19   7  10      215.42      215.42     14.68 o   0.64918
 -17   7  10       82.67       82.67      9.09 o   0.60578
 -15   7  10      465.37      465.37     21.57 o   0.56458
 -13   7  10      133.11      133.11     11.54 o   0.52609
 -11   7  10      612.20      612.20     24.74 o   0.49094
  -9   7  10     2743.25     2743.25     52.38 o   0.45991
  -7   7  10      197.60      197.60     14.06 o   0.43388
  -5   7  10      321.92      321.92     17.94 o   0.41379
  -3   7  10       42.97       42.97      6.56 o   0.40054
  -1   7  10        8.66        8.66      2.94 o   0.39481
   1   7  10      482.99      482.99     21.98 o   0.39694
   3   7  10     4469.04     4469.04     66.85 o   0.40679
   5   7  10    12829.07    12829.07    113.27 o   0.42384
   7   7  10      612.86      612.86     24.76 o   0.44725
   9   7  10     1921.20     1921.20     43.83 o   0.47610
  11   7  10      455.52      455.52     21.34 o   0.50945
  13   7  10      101.64      101.64     10.08 o   0.54649
  15   7  10      498.43      498.43     22.33 o   0.58651
  17   7  10      383.70      383.70     19.59 o   0.62896
  19   7  10       97.08       97.08      9.85 o   0.67336
  21   7  10      139.99      139.99     11.83 o   0.71935
  23   7  10       44.77       44.77      6.69 o   0.76666
 -24   8  10        9.46        9.46      3.08 o   0.78813
 -22   8  10     1194.07     1194.07     34.56 o   0.74235
 -20   8  10     1060.86     1060.86     32.57 o   0.69805
 -18   8  10      600.03      600.03     24.50 o   0.65551
 -16   8  10     1909.93     1909.93     43.70 o   0.61511
 -14   8  10        4.16        4.16      2.04 o   0.57729
 -12   8  10     1794.82     1794.82     42.37 o   0.54258
 -10   8  10     1078.02     1078.02     32.83 o   0.51164
  -8   8  10     2257.41     2257.41     47.51 o   0.48516
  -6   8  10     1045.49     1045.49     32.33 o   0.46393
  -4   8  10      263.31      263.31     16.23 o   0.44869
  -2   8  10      111.89      111.89     10.58 o   0.44006
   0   8  10     5215.39     5215.39     72.22 o   0.43842
   2   8  10     6681.72     6681.72     81.74 o   0.44386
   4   8  10     4818.01     4818.01     69.41 o   0.45613
   6   8  10     4045.49     4045.49     63.60 o   0.47469
   8   8  10       78.54       78.54      8.86 o   0.49885
  10   8  10       51.40       51.40      7.17 o   0.52783
  12   8  10     4410.01     4410.01     66.41 o   0.56089
  14   8  10     1521.64     1521.64     39.01 o   0.59735
  16   8  10      354.84      354.84     18.84 o   0.63662
  18   8  10      468.46      468.46     21.64 o   0.67823
  20   8  10        5.33        5.33      2.31 o   0.72176
  22   8  10       85.37       85.37      9.24 o   0.76689
  24   8  10        6.47        6.47      2.54 o   0.81335
 -23   9  10      213.19      213.19     14.60 o   0.79149
 -21   9  10     2286.39     2286.39     47.82 o   0.74801
 -19   9  10      294.39      294.39     17.16 o   0.70627
 -17   9  10        7.35        7.35      2.71 o   0.66661
 -15   9  10        6.22        6.22      2.49 o   0.62940
 -13   9  10       98.26       98.26      9.91 o   0.59511
 -11   9  10     4490.47     4490.47     67.01 o   0.56428
  -9   9  10    10650.94    10650.94    103.20 o   0.53750
  -7   9  10     3147.26     3147.26     56.10 o   0.51541
  -5   9  10     3100.50     3100.50     55.68 o   0.49861
  -3   9  10      840.08      840.08     28.98 o   0.48767
  -1   9  10       16.56       16.56      4.07 o   0.48298
   1   9  10     1076.11     1076.11     32.80 o   0.48471
   3   9  10     1511.77     1511.77     38.88 o   0.49282
   5   9  10      682.00      682.00     26.12 o   0.50698
   7   9  10      915.30      915.30     30.25 o   0.52671
   9   9  10      602.10      602.10     24.54 o   0.55142
  11   9  10     2172.75     2172.75     46.61 o   0.58046
  13   9  10     2866.93     2866.93     53.54 o   0.61322
  15   9  10      339.17      339.17     18.42 o   0.64915
  17   9  10      416.67      416.67     20.41 o   0.68773
  19   9  10      127.56      127.56     11.29 o   0.72856
  21   9  10       16.20       16.20      4.03 o   0.77127
  23   9  10        1.42        1.42      1.19 o   0.81557
 -24  10  10      146.81      146.81     12.12 o   0.84155
 -22  10  10      464.56      464.56     21.55 o   0.79885
 -20  10  10       54.77       54.77      7.40 o   0.75785
 -18  10  10       34.19       34.19      5.85 o   0.71886
 -16  10  10       22.07       22.07      4.70 o   0.68222
 -14  10  10        0.08        0.08      0.28 o   0.64832
 -12  10  10       21.37       21.37      4.62 o   0.61762
 -10  10  10        9.07        9.07      3.01 o   0.59062
  -8  10  10      358.69      358.69     18.94 o   0.56784
  -6  10  10      233.80      233.80     15.29 o   0.54982
  -4  10  10      316.26      316.26     17.78 o   0.53702
  -2  10  10       57.07       57.07      7.55 o   0.52982
   0  10  10        0.32        0.32      0.57 o   0.52847
   2  10  10      340.78      340.78     18.46 o   0.53299
   4  10  10      580.60      580.60     24.10 o   0.54325
   6  10  10       87.97       87.97      9.38 o   0.55892
   8  10  10       54.87       54.87      7.41 o   0.57958
  10  10  10       12.87       12.87      3.59 o   0.60470
  12  10  10      727.74      727.74     26.98 o   0.63376
  14  10  10       84.11       84.11      9.17 o   0.66625
  16  10  10      169.04      169.04     13.00 o   0.70168
  18  10  10        0.60        0.60      0.77 o   0.73963
  20  10  10        6.30        6.30      2.51 o   0.77974
  22  10  10      177.70      177.70     13.33 o   0.82169
  24  10  10      136.34      136.34     11.68 o   0.86522
 -23  11  10       35.15       35.15      5.93 o   0.85040
 -21  11  10      276.42      276.42     16.63 o   0.81010
 -19  11  10      370.80      370.80     19.26 o   0.77172
 -17  11  10     1295.92     1295.92     36.00 o   0.73560
 -15  11  10     3233.32     3233.32     56.86 o   0.70206
 -13  11  10     1247.74     1247.74     35.32 o   0.67149
 -11  11  10      814.68      814.68     28.54 o   0.64433
  -9  11  10       76.23       76.23      8.73 o   0.62101
  -7  11  10      110.20      110.20     10.50 o   0.60198
  -5  11  10     1943.82     1943.82     44.09 o   0.58767
  -3  11  10     2299.93     2299.93     47.96 o   0.57841
  -1  11  10      773.52      773.52     27.81 o   0.57446
   1  11  10      155.51      155.51     12.47 o   0.57592
   3  11  10       46.78       46.78      6.84 o   0.58276
   5  11  10      189.44      189.44     13.76 o   0.59478
   7  11  10     3338.78     3338.78     57.78 o   0.61169
   9  11  10      914.51      914.51     30.24 o   0.63309
  11  11  10      716.69      716.69     26.77 o   0.65854
  13  11  10      413.93      413.93     20.35 o   0.68759
  15  11  10        1.37        1.37      1.17 o   0.71981
  17  11  10      210.04      210.04     14.49 o   0.75479
  19  11  10      554.53      554.53     23.55 o   0.79217
  21  11  10       13.61       13.61      3.69 o   0.83162
  23  11  10       38.97       38.97      6.24 o   0.87287
 -24  12  10      141.88      141.88     11.91 o   0.90256
 -22  12  10       65.67       65.67      8.10 o   0.86288
 -20  12  10       64.03       64.03      8.00 o   0.82508
 -18  12  10       34.14       34.14      5.84 o   0.78941
 -16  12  10      651.22      651.22     25.52 o   0.75620
 -14  12  10      175.20      175.20     13.24 o   0.72577
 -12  12  10       89.30       89.30      9.45 o   0.69848
 -10  12  10      234.19      234.19     15.30 o   0.67472
  -8  12  10       94.63       94.63      9.73 o   0.65487
  -6  12  10      275.36      275.36     16.59 o   0.63930
  -4  12  10       96.97       96.97      9.85 o   0.62833
  -2  12  10      175.53      175.53     13.25 o   0.62219
   0  12  10     1149.02     1149.02     33.90 o   0.62104
   2  12  10     1081.24     1081.24     32.88 o   0.62489
   4  12  10     1421.16     1421.16     37.70 o   0.63366
   6  12  10     4334.91     4334.91     65.84 o   0.64715
   8  12  10      200.82      200.82     14.17 o   0.66507
  10  12  10      707.66      707.66     26.60 o   0.68708
  12  12  10      823.33      823.33     28.69 o   0.71279
  14  12  10      827.60      827.60     28.77 o   0.74182
  16  12  10       60.74       60.74      7.79 o   0.77380
  18  12  10      194.24      194.24     13.94 o   0.80838
  20  12  10       98.96       98.96      9.95 o   0.84523
  22  12  10      189.06      189.06     13.75 o   0.88408
  24  12  10       80.27       80.27      8.96 o   0.92467
 -23  13  10        5.21        5.21      2.28 o   0.91612
 -21  13  10        1.17        1.17      1.08 o   0.87883
 -19  13  10        8.02        8.02      2.83 o   0.84359
 -17  13  10       22.22       22.22      4.71 o   0.81067
 -15  13  10      847.93      847.93     29.12 o   0.78036
 -13  13  10      367.01      367.01     19.16 o   0.75298
 -11  13  10      356.60      356.60     18.88 o   0.72886
  -9  13  10        7.48        7.48      2.73 o   0.70833
  -7  13  10      196.29      196.29     14.01 o   0.69171
  -5  13  10      139.52      139.52     11.81 o   0.67929
  -3  13  10       99.94       99.94     10.00 o   0.67130
  -1  13  10       37.43       37.43      6.12 o   0.66790
   1  13  10      660.97      660.97     25.71 o   0.66916
   3  13  10      264.05      264.05     16.25 o   0.67505
   5  13  10       36.03       36.03      6.00 o   0.68546
   7  13  10     1181.39     1181.39     34.37 o   0.70018
   9  13  10      241.23      241.23     15.53 o   0.71895
  11  13  10       17.35       17.35      4.17 o   0.74145
  13  13  10        3.23        3.23      1.80 o   0.76738
  15  13  10       27.92       27.92      5.28 o   0.79638
  17  13  10       11.92       11.92      3.45 o   0.82813
  19  13  10      135.08      135.08     11.62 o   0.86234
  21  13  10        0.07        0.07      0.26 o   0.89871
  23  13  10        2.48        2.48      1.57 o   0.93701
 -24  14  10      104.62      104.62     10.23 o   0.96973
 -22  14  10       60.42       60.42      7.77 o   0.93291
 -20  14  10        4.17        4.17      2.04 o   0.89806
 -18  14  10      116.62      116.62     10.80 o   0.86541
 -16  14  10      586.65      586.65     24.22 o   0.83522
 -14  14  10      612.55      612.55     24.75 o   0.80777
 -12  14  10        0.75        0.75      0.86 o   0.78335
 -10  14  10       79.88       79.88      8.94 o   0.76224
  -8  14  10        4.43        4.43      2.11 o   0.74473
  -6  14  10       92.73       92.73      9.63 o   0.73107
  -4  14  10       20.37       20.37      4.51 o   0.72150
  -2  14  10     2259.32     2259.32     47.53 o   0.71616
   0  14  10      962.01      962.01     31.02 o   0.71516
   2  14  10       52.60       52.60      7.25 o   0.71851
   4  14  10      388.07      388.07     19.70 o   0.72615
   6  14  10     1452.01     1452.01     38.11 o   0.73795
   8  14  10      222.44      222.44     14.91 o   0.75371
  10  14  10        5.75        5.75      2.40 o   0.77320
  12  14  10       29.14       29.14      5.40 o   0.79613
  14  14  10       72.07       72.07      8.49 o   0.82223
  16  14  10      365.38      365.38     19.11 o   0.85119
  18  14  10      365.74      365.74     19.12 o   0.88274
  20  14  10      102.97      102.97     10.15 o   0.91661
  22  14  10       13.12       13.12      3.62 o   0.95255
  24  14  10        2.40        2.40      1.55 o   0.99034
 -23   1  11      182.74      182.74     13.52 o   0.66249
 -21   1  11       83.64       83.64      9.15 o   0.61003
 -19   1  11        5.98        5.98      2.45 o   0.55822
 -17   1  11       44.44       44.44      6.67 o   0.50726
 -15   1  11      859.21      859.21     29.31 o   0.45746
 -13   1  11     2263.24     2263.24     47.57 o   0.40921
 -11   1  11        1.65        1.65      1.28 o   0.36315
  -9   1  11      180.92      180.92     13.45 o   0.32022
  -7   1  11     2215.84     2215.84     47.07 o   0.28185
  -5   1  11    13714.34    13714.34    117.11 o   0.25015
  -3   1  11    46384.63    46384.63    215.37 o   0.22793
  -1   1  11      488.97      488.97     22.11 o   0.21810
   1   1  11     8946.96     8946.96     94.59 o   0.22230
   3   1  11    22411.64    22411.64    149.71 o   0.23980
   5   1  11      786.20      786.20     28.04 o   0.26802
   7   1  11    24085.87    24085.87    155.20 o   0.30397
   9   1  11      126.82      126.82     11.26 o   0.34526
  11   1  11       71.75       71.75      8.47 o   0.39018
  13   1  11      422.30      422.30     20.55 o   0.43763
  15   1  11       49.76       49.76      7.05 o   0.48686
  17   1  11      912.18      912.18     30.20 o   0.53739
  19   1  11     2841.05     2841.05     53.30 o   0.58888
  21   1  11       12.49       12.49      3.53 o   0.64110
  23   1  11        0.34        0.34      0.58 o   0.69389
 -24   2  11      113.10      113.10     10.63 o   0.69417
 -22   2  11      909.75      909.75     30.16 o   0.64187
 -20   2  11        7.08        7.08      2.66 o   0.59021
 -18   2  11     3109.94     3109.94     55.77 o   0.53939
 -16   2  11       76.28       76.28      8.73 o   0.48966
 -14   2  11    13968.72    13968.72    118.19 o   0.44140
 -12   2  11       25.49       25.49      5.05 o   0.39515
 -10   2  11     1139.37     1139.37     33.75 o   0.35169
  -8   2  11      748.94      748.94     27.37 o   0.31219
  -6   2  11    16791.46    16791.46    129.58 o   0.27836
  -4   2  11      353.36      353.36     18.80 o   0.25247
  -2   2  11     4884.75     4884.75     69.89 o   0.23714
   0   2  11     1648.66     1648.66     40.60 o   0.23445
   2   2  11     7267.81     7267.81     85.25 o   0.24482
   4   2  11     3821.75     3821.75     61.82 o   0.26673
   6   2  11     3350.28     3350.28     57.88 o   0.29764
   8   2  11     3223.36     3223.36     56.77 o   0.33508
  10   2  11     1001.24     1001.24     31.64 o   0.37709
  12   2  11     1549.60     1549.60     39.36 o   0.42232
  14   2  11       26.46       26.46      5.14 o   0.46984
  16   2  11       44.79       44.79      6.69 o   0.51903
  18   2  11     2376.98     2376.98     48.75 o   0.56944
  20   2  11     1173.75     1173.75     34.26 o   0.62078
  22   2  11      107.37      107.37     10.36 o   0.67285
  24   2  11       24.00       24.00      4.90 o   0.72547
 -23   3  11      362.17      362.17     19.03 o   0.67694
 -21   3  11        0.13        0.13      0.35 o   0.62568
 -19   3  11      675.69      675.69     25.99 o   0.57529
 -17   3  11      368.56      368.56     19.20 o   0.52599
 -15   3  11      578.61      578.61     24.05 o   0.47814
 -13   3  11      133.35      133.35     11.55 o   0.43220
 -11   3  11      256.93      256.93     16.03 o   0.38888
  -9   3  11     2672.78     2672.78     51.70 o   0.34912
  -7   3  11     2710.76     2710.76     52.06 o   0.31430
  -5   3  11      193.66      193.66     13.92 o   0.28622
  -3   3  11      179.19      179.19     13.39 o   0.26702
  -1   3  11     2998.91     2998.91     54.76 o   0.25868
   1   3  11     2600.83     2600.83     51.00 o   0.26223
   3   3  11     7218.27     7218.27     84.96 o   0.27723
   5   3  11     2811.33     2811.33     53.02 o   0.30196
   7   3  11      987.95      987.95     31.43 o   0.33428
   9   3  11       31.25       31.25      5.59 o   0.37222
  11   3  11     3819.84     3819.84     61.80 o   0.41423
  13   3  11     5802.26     5802.26     76.17 o   0.45920
  15   3  11      401.92      401.92     20.05 o   0.50634
  17   3  11      261.21      261.21     16.16 o   0.55510
  19   3  11      429.07      429.07     20.71 o   0.60509
  21   3  11      143.86      143.86     11.99 o   0.65602
  23   3  11       30.79       30.79      5.55 o   0.70769
 -24   4  11      146.34      146.34     12.10 o   0.71477
 -22   4  11     2496.26     2496.26     49.96 o   0.66409
 -20   4  11     1124.07     1124.07     33.53 o   0.61430
 -18   4  11       34.34       34.34      5.86 o   0.56565
 -16   4  11       34.65       34.65      5.89 o   0.51845
 -14   4  11     2170.81     2170.81     46.59 o   0.47313
 -12   4  11     7643.31     7643.31     87.43 o   0.43030
 -10   4  11        2.79        2.79      1.67 o   0.39077
  -8   4  11     2885.86     2885.86     53.72 o   0.35565
  -6   4  11      273.11      273.11     16.53 o   0.32635
  -4   4  11     4199.23     4199.23     64.80 o   0.30457
  -2   4  11     2204.97     2204.97     46.96 o   0.29199
   0   4  11      929.73      929.73     30.49 o   0.28981
   2   4  11      243.70      243.70     15.61 o   0.29826
   4   4  11      610.76      610.76     24.71 o   0.31649
   6   4  11     2228.71     2228.71     47.21 o   0.34295
   8   4  11     3519.09     3519.09     59.32 o   0.37589
  10   4  11      224.67      224.67     14.99 o   0.41379
  12   4  11    10386.43    10386.43    101.91 o   0.45539
  14   4  11      393.31      393.31     19.83 o   0.49978
  16   4  11      199.81      199.81     14.14 o   0.54627
  18   4  11     2531.13     2531.13     50.31 o   0.59438
  20   4  11     1143.62     1143.62     33.82 o   0.64374
  22   4  11     2955.94     2955.94     54.37 o   0.69408
  24   4  11      732.39      732.39     27.06 o   0.74521
 -23   5  11      380.09      380.09     19.50 o   0.70494
 -21   5  11       42.93       42.93      6.55 o   0.65588
 -19   5  11       33.81       33.81      5.81 o   0.60799
 -17   5  11      212.98      212.98     14.59 o   0.56157
 -15   5  11      178.12      178.12     13.35 o   0.51702
 -13   5  11        1.01        1.01      1.01 o   0.47486
 -11   5  11     1053.07     1053.07     32.45 o   0.43580
  -9   5  11      114.17      114.17     10.68 o   0.40073
  -7   5  11      518.30      518.30     22.77 o   0.37078
  -5   5  11       72.51       72.51      8.52 o   0.34730
  -3   5  11      236.75      236.75     15.39 o   0.33165
  -1   5  11        6.16        6.16      2.48 o   0.32497
   1   5  11     5281.35     5281.35     72.67 o   0.32781
   3   5  11      233.00      233.00     15.26 o   0.33992
   5   5  11       12.87       12.87      3.59 o   0.36038
   7   5  11      289.62      289.62     17.02 o   0.38787
   9   5  11     2799.02     2799.02     52.91 o   0.42100
  11   5  11     5837.70     5837.70     76.40 o   0.45857
  13   5  11     1102.98     1102.98     33.21 o   0.49956
  15   5  11     1522.41     1522.41     39.02 o   0.54321
  17   5  11     4300.51     4300.51     65.58 o   0.58893
  19   5  11     2293.92     2293.92     47.89 o   0.63626
  21   5  11      242.13      242.13     15.56 o   0.68488
  23   5  11      553.24      553.24     23.52 o   0.73452
 -24   6  11       31.74       31.74      5.63 o   0.74784
 -22   6  11        1.68        1.68      1.30 o   0.69956
 -20   6  11       37.77       37.77      6.15 o   0.65248
 -18   6  11      208.33      208.33     14.43 o   0.60690
 -16   6  11       83.22       83.22      9.12 o   0.56317
 -14   6  11     1266.01     1266.01     35.58 o   0.52175
 -12   6  11      325.79      325.79     18.05 o   0.48325
 -10   6  11     4285.51     4285.51     65.46 o   0.44841
  -8   6  11      170.83      170.83     13.07 o   0.41816
  -6   6  11        0.50        0.50      0.71 o   0.39354
  -4   6  11      496.22      496.22     22.28 o   0.37567
  -2   6  11      560.68      560.68     23.68 o   0.36555
   0   6  11        7.05        7.05      2.65 o   0.36381
   2   6  11       53.21       53.21      7.29 o   0.37058
   4   6  11     3461.56     3461.56     58.84 o   0.38540
   6   6  11       14.85       14.85      3.85 o   0.40741
   8   6  11      208.81      208.81     14.45 o   0.43551
  10   6  11     1033.96     1033.96     32.16 o   0.46860
  12   6  11     1303.74     1303.74     36.11 o   0.50571
  14   6  11     2768.78     2768.78     52.62 o   0.54603
  16   6  11      410.51      410.51     20.26 o   0.58888
  18   6  11       28.84       28.84      5.37 o   0.63376
  20   6  11     1199.07     1199.07     34.63 o   0.68027
  22   6  11      458.65      458.65     21.42 o   0.72809
  24   6  11       20.99       20.99      4.58 o   0.77698
 -23   7  11       38.35       38.35      6.19 o   0.74497
 -21   7  11      160.52      160.52     12.67 o   0.69873
 -19   7  11     1130.73     1130.73     33.63 o   0.65398
 -17   7  11      170.35      170.35     13.05 o   0.61107
 -15   7  11      303.52      303.52     17.42 o   0.57040
 -13   7  11      541.74      541.74     23.28 o   0.53248
 -11   7  11     1050.73     1050.73     32.42 o   0.49796
  -9   7  11     1711.46     1711.46     41.37 o   0.46757
  -7   7  11     3512.45     3512.45     59.27 o   0.44218
  -5   7  11       10.88       10.88      3.30 o   0.42268
  -3   7  11     3680.68     3680.68     60.67 o   0.40992
  -1   7  11     1111.95     1111.95     33.35 o   0.40454
   1   7  11        1.02        1.02      1.01 o   0.40682
   3   7  11       31.98       31.98      5.65 o   0.41664
   5   7  11     3152.29     3152.29     56.15 o   0.43350
   7   7  11     2191.66     2191.66     46.82 o   0.45660
   9   7  11     1605.50     1605.50     40.07 o   0.48506
  11   7  11      438.25      438.25     20.93 o   0.51800
  13   7  11     1337.26     1337.26     36.57 o   0.55462
  15   7  11     2860.49     2860.49     53.48 o   0.59424
  17   7  11     3752.58     3752.58     61.26 o   0.63630
  19   7  11       25.83       25.83      5.08 o   0.68034
  21   7  11        0.39        0.39      0.62 o   0.72602
  23   7  11       31.80       31.80      5.64 o   0.77302
 -24   8  11      586.09      586.09     24.21 o   0.79182
 -22   8  11      999.36      999.36     31.61 o   0.74639
 -20   8  11      426.93      426.93     20.66 o   0.70246
 -18   8  11       97.83       97.83      9.89 o   0.66034
 -16   8  11     2386.53     2386.53     48.85 o   0.62038
 -14   8  11        6.13        6.13      2.48 o   0.58305
 -12   8  11      529.21      529.21     23.00 o   0.54886
 -10   8  11     2372.11     2372.11     48.70 o   0.51845
  -8   8  11      534.45      534.45     23.12 o   0.49252
  -6   8  11        2.47        2.47      1.57 o   0.47179
  -4   8  11     3004.97     3004.97     54.82 o   0.45700
  -2   8  11      473.30      473.30     21.76 o   0.44871
   0   8  11     4162.00     4162.00     64.51 o   0.44730
   2   8  11     1666.16     1666.16     40.82 o   0.45282
   4   8  11      396.72      396.72     19.92 o   0.46503
   6   8  11      327.47      327.47     18.10 o   0.48342
   8   8  11        5.22        5.22      2.28 o   0.50733
  10   8  11        9.31        9.31      3.05 o   0.53601
  12   8  11      383.78      383.78     19.59 o   0.56874
  14   8  11        0.59        0.59      0.77 o   0.60486
  16   8  11       22.49       22.49      4.74 o   0.64381
  18   8  11       40.90       40.90      6.40 o   0.68511
  20   8  11      238.11      238.11     15.43 o   0.72834
  22   8  11      290.30      290.30     17.04 o   0.77319
  24   8  11      222.44      222.44     14.91 o   0.81940
 -23   9  11        0.14        0.14      0.37 o   0.79522
 -21   9  11      563.79      563.79     23.74 o   0.75207
 -19   9  11      297.96      297.96     17.26 o   0.71069
 -17   9  11      446.50      446.50     21.13 o   0.67141
 -15   9  11      348.78      348.78     18.68 o   0.63462
 -13   9  11      431.84      431.84     20.78 o   0.60077
 -11   9  11       15.38       15.38      3.92 o   0.57040
  -9   9  11     3531.81     3531.81     59.43 o   0.54407
  -7   9  11     8100.35     8100.35     90.00 o   0.52241
  -5   9  11      237.89      237.89     15.42 o   0.50602
  -3   9  11       50.79       50.79      7.13 o   0.49541
  -1   9  11     1560.28     1560.28     39.50 o   0.49096
   1   9  11      636.89      636.89     25.24 o   0.49284
   3   9  11      378.71      378.71     19.46 o   0.50098
   5   9  11       31.15       31.15      5.58 o   0.51508
   7   9  11      233.90      233.90     15.29 o   0.53467
   9   9  11      613.47      613.47     24.77 o   0.55918
  11   9  11      398.26      398.26     19.96 o   0.58798
  13   9  11      822.11      822.11     28.67 o   0.62048
  15   9  11      456.14      456.14     21.36 o   0.65613
  17   9  11      399.40      399.40     19.98 o   0.69445
  19   9  11      195.40      195.40     13.98 o   0.73502
  21   9  11       68.92       68.92      8.30 o   0.77749
  23   9  11       59.74       59.74      7.73 o   0.82156
 -24  10  11       65.96       65.96      8.12 o   0.84501
 -22  10  11      156.66      156.66     12.52 o   0.80260
 -20  10  11       38.23       38.23      6.18 o   0.76192
 -18  10  11        0.59        0.59      0.77 o   0.72326
 -16  10  11       58.48       58.48      7.65 o   0.68698
 -14  10  11      259.63      259.63     16.11 o   0.65346
 -12  10  11       56.86       56.86      7.54 o   0.62315
 -10  10  11     2461.16     2461.16     49.61 o   0.59654
  -8  10  11      984.12      984.12     31.37 o   0.57414
  -6  10  11      691.20      691.20     26.29 o   0.55647
  -4  10  11      653.73      653.73     25.57 o   0.54398
  -2  10  11     4472.65     4472.65     66.88 o   0.53703
   0  10  11      463.20      463.20     21.52 o   0.53585
   2  10  11     1295.44     1295.44     35.99 o   0.54047
   4  10  11      522.26      522.26     22.85 o   0.55074
   6  10  11     1419.41     1419.41     37.68 o   0.56636
   8  10  11       72.81       72.81      8.53 o   0.58690
  10  10  11      997.42      997.42     31.58 o   0.61186
  12  10  11     1124.45     1124.45     33.53 o   0.64072
  14  10  11      787.48      787.48     28.06 o   0.67300
  16  10  11      574.52      574.52     23.97 o   0.70821
  18  10  11      477.57      477.57     21.85 o   0.74595
  20  10  11       67.02       67.02      8.19 o   0.78584
  22  10  11        7.32        7.32      2.70 o   0.82758
  24  10  11      445.13      445.13     21.10 o   0.87091
 -23  11  11        8.29        8.29      2.88 o   0.85388
 -21  11  11        2.20        2.20      1.48 o   0.81385
 -19  11  11       51.78       51.78      7.20 o   0.77577
 -17  11  11     1394.52     1394.52     37.34 o   0.73995
 -15  11  11     1149.47     1149.47     33.90 o   0.70674
 -13  11  11       15.68       15.68      3.96 o   0.67651
 -11  11  11      657.17      657.17     25.64 o   0.64968
  -9  11  11      120.90      120.90     11.00 o   0.62670
  -7  11  11      166.30      166.30     12.90 o   0.60799
  -5  11  11      232.49      232.49     15.25 o   0.59396
  -3  11  11       92.52       92.52      9.62 o   0.58495
  -1  11  11       17.50       17.50      4.18 o   0.58119
   1  11  11       24.31       24.31      4.93 o   0.58278
   3  11  11      182.17      182.17     13.50 o   0.58968
   5  11  11      658.01      658.01     25.65 o   0.60170
   7  11  11      336.51      336.51     18.34 o   0.61856
   9  11  11      214.52      214.52     14.65 o   0.63986
  11  11  11      828.75      828.75     28.79 o   0.66517
  13  11  11      440.28      440.28     20.98 o   0.69407
  15  11  11       97.26       97.26      9.86 o   0.72612
  17  11  11       10.92       10.92      3.31 o   0.76092
  19  11  11       25.95       25.95      5.09 o   0.79812
  21  11  11        6.48        6.48      2.55 o   0.83739
  23  11  11       16.06       16.06      4.01 o   0.87846
 -24  12  11        1.58        1.58      1.26 o   0.90579
 -22  12  11       56.91       56.91      7.54 o   0.86636
 -20  12  11      135.57      135.57     11.64 o   0.82881
 -18  12  11      630.77      630.77     25.12 o   0.79342
 -16  12  11      898.38      898.38     29.97 o   0.76049
 -14  12  11       39.82       39.82      6.31 o   0.73035
 -12  12  11       21.09       21.09      4.59 o   0.70337
 -10  12  11      162.71      162.71     12.76 o   0.67990
  -8  12  11      675.49      675.49     25.99 o   0.66034
  -6  12  11       80.77       80.77      8.99 o   0.64503
  -4  12  11      421.26      421.26     20.52 o   0.63429
  -2  12  11      308.63      308.63     17.57 o   0.62835
   0  12  11       41.18       41.18      6.42 o   0.62734
   2  12  11      139.24      139.24     11.80 o   0.63128
   4  12  11       70.25       70.25      8.38 o   0.64010
   6  12  11        9.41        9.41      3.07 o   0.65359
   8  12  11      140.28      140.28     11.84 o   0.67146
  10  12  11      227.43      227.43     15.08 o   0.69338
  12  12  11     1266.85     1266.85     35.59 o   0.71899
  14  12  11      232.73      232.73     15.26 o   0.74789
  16  12  11       23.10       23.10      4.81 o   0.77973
  18  12  11       19.97       19.97      4.47 o   0.81415
  20  12  11      581.64      581.64     24.12 o   0.85086
  22  12  11      131.03      131.03     11.45 o   0.88955
  24  12  11        0.30        0.30      0.55 o   0.93000
 -23  13  11       48.86       48.86      6.99 o   0.91935
 -21  13  11       57.10       57.10      7.56 o   0.88229
 -19  13  11       25.57       25.57      5.06 o   0.84729
 -17  13  11       13.14       13.14      3.62 o   0.81463
 -15  13  11       40.25       40.25      6.34 o   0.78458
 -13  13  11        1.27        1.27      1.13 o   0.75746
 -11  13  11     1285.91     1285.91     35.86 o   0.73360
  -9  13  11      202.16      202.16     14.22 o   0.71333
  -7  13  11       31.25       31.25      5.59 o   0.69695
  -5  13  11      195.94      195.94     14.00 o   0.68475
  -3  13  11      395.38      395.38     19.88 o   0.67694
  -1  13  11      227.73      227.73     15.09 o   0.67370
   1  13  11      142.68      142.68     11.94 o   0.67507
   3  13  11        0.76        0.76      0.87 o   0.68103
   5  13  11      845.52      845.52     29.08 o   0.69147
   7  13  11       45.73       45.73      6.76 o   0.70619
   9  13  11      177.42      177.42     13.32 o   0.72491
  11  13  11     1412.68     1412.68     37.59 o   0.74736
  13  13  11      990.84      990.84     31.48 o   0.77319
  15  13  11      262.26      262.26     16.19 o   0.80208
  17  13  11      197.04      197.04     14.04 o   0.83372
  19  13  11      469.43      469.43     21.67 o   0.86780
  21  13  11      871.91      871.91     29.53 o   0.90405
  23  13  11      184.91      184.91     13.60 o   0.94222
 -24  14  11        4.77        4.77      2.19 o   0.97274
 -22  14  11       18.53       18.53      4.31 o   0.93613
 -20  14  11       13.30       13.30      3.65 o   0.90149
 -18  14  11       36.55       36.55      6.05 o   0.86907
 -16  14  11       83.42       83.42      9.13 o   0.83911
 -14  14  11       19.07       19.07      4.37 o   0.81190
 -12  14  11       45.31       45.31      6.73 o   0.78771
 -10  14  11      248.95      248.95     15.78 o   0.76683
  -8  14  11       42.73       42.73      6.54 o   0.74954
  -6  14  11      350.00      350.00     18.71 o   0.73609
  -4  14  11      214.75      214.75     14.65 o   0.72669
  -2  14  11        3.07        3.07      1.75 o   0.72151
   0  14  11       27.38       27.38      5.23 o   0.72063
   2  14  11       23.30       23.30      4.83 o   0.72407
   4  14  11       82.34       82.34      9.07 o   0.73177
   6  14  11       14.58       14.58      3.82 o   0.74360
   8  14  11        8.59        8.59      2.93 o   0.75935
  10  14  11       36.11       36.11      6.01 o   0.77881
  12  14  11        6.49        6.49      2.55 o   0.80169
  14  14  11       56.16       56.16      7.49 o   0.82771
  16  14  11      942.23      942.23     30.70 o   0.85658
  18  14  11       70.60       70.60      8.40 o   0.88803
  20  14  11        0.09        0.09      0.30 o   0.92180
  22  14  11       16.91       16.91      4.11 o   0.95764
  24  14  11        0.00        0.00      0.04 o   0.99532
 -24   0  12      339.05      339.05     18.41 o   0.69195
 -22   0  12       43.51       43.51      6.60 o   0.63959
 -20   0  12      507.72      507.72     22.53 o   0.58788
 -18   0  12     2089.94     2089.94     45.72 o   0.53699
 -16   0  12     3021.24     3021.24     54.97 o   0.48719
 -14   0  12     7027.42     7027.42     83.83 o   0.43885
 -12   0  12    13177.82    13177.82    114.79 o   0.39251
 -10   0  12      295.01      295.01     17.18 o   0.34897
  -8   0  12      553.42      553.42     23.52 o   0.30940
  -6   0  12      429.07      429.07     20.71 o   0.27552
  -4   0  12    22454.04    22454.04    149.85 o   0.24968
  -2   0  12    21215.73    21215.73    145.66 o   0.23452
   0   0  12    48566.34    48566.34    220.38 o   0.23217
   2   0  12    21089.75    21089.75    145.22 o   0.24298
   4   0  12      926.11      926.11     30.43 o   0.26536
   6   0  12     5358.92     5358.92     73.20 o   0.29670
   8   0  12     6927.00     6927.00     83.23 o   0.33449
  10   0  12      473.98      473.98     21.77 o   0.37679
  12   0  12    16845.71    16845.71    129.79 o   0.42226
  14   0  12     2413.76     2413.76     49.13 o   0.46997
  16   0  12      784.93      784.93     28.02 o   0.51930
  18   0  12       46.59       46.59      6.83 o   0.56984
  20   0  12        0.61        0.61      0.78 o   0.62128
  22   0  12       66.83       66.83      8.17 o   0.67343
  24   0  12     1238.26     1238.26     35.19 o   0.72613
 -23   1  12     1840.73     1840.73     42.90 o   0.66751
 -21   1  12     1244.76     1244.76     35.28 o   0.61561
 -19   1  12      213.74      213.74     14.62 o   0.56446
 -17   1  12        0.97        0.97      0.98 o   0.51429
 -15   1  12        2.63        2.63      1.62 o   0.46542
 -13   1  12      500.42      500.42     22.37 o   0.41829
 -11   1  12     5704.98     5704.98     75.53 o   0.37358
  -9   1  12    12049.86    12049.86    109.77 o   0.33225
  -7   1  12     2031.37     2031.37     45.07 o   0.29573
  -5   1  12      475.17      475.17     21.80 o   0.26602
  -3   1  12     5023.39     5023.39     70.88 o   0.24558
  -1   1  12      915.45      915.45     30.26 o   0.23683
   1   1  12     1240.74     1240.74     35.22 o   0.24106
   3   1  12        0.35        0.35      0.60 o   0.25762
   5   1  12       45.33       45.33      6.73 o   0.28436
   7   1  12     1432.89     1432.89     37.85 o   0.31874
   9   1  12     2673.56     2673.56     51.71 o   0.35856
  11   1  12     1287.80     1287.80     35.89 o   0.40222
  13   1  12     4120.20     4120.20     64.19 o   0.44858
  15   1  12      204.00      204.00     14.28 o   0.49690
  17   1  12       25.61       25.61      5.06 o   0.54665
  19   1  12      315.26      315.26     17.76 o   0.59749
  21   1  12      288.78      288.78     16.99 o   0.64915
  23   1  12        7.10        7.10      2.66 o   0.70145
 -24   2  12      264.22      264.22     16.25 o   0.69890
 -22   2  12      196.40      196.40     14.01 o   0.64711
 -20   2  12       59.47       59.47      7.71 o   0.59605
 -18   2  12     2479.85     2479.85     49.80 o   0.54592
 -16   2  12       71.53       71.53      8.46 o   0.49702
 -14   2  12      690.28      690.28     26.27 o   0.44974
 -12   2  12     6697.26     6697.26     81.84 o   0.40465
 -10   2  12      124.19      124.19     11.14 o   0.36256
  -8   2  12     6767.71     6767.71     82.27 o   0.32465
  -6   2  12       11.97       11.97      3.46 o   0.29255
  -4   2  12      210.80      210.80     14.52 o   0.26835
  -2   2  12        2.09        2.09      1.44 o   0.25431
   0   2  12        2.56        2.56      1.60 o   0.25214
   2   2  12     8320.13     8320.13     91.21 o   0.26214
   4   2  12       88.12       88.12      9.39 o   0.28300
   6   2  12     5228.84     5228.84     72.31 o   0.31258
   8   2  12     5643.71     5643.71     75.12 o   0.34865
  10   2  12     2058.98     2058.98     45.38 o   0.38942
  12   2  12       82.82       82.82      9.10 o   0.43356
  14   2  12      189.52      189.52     13.77 o   0.48015
  16   2  12       50.36       50.36      7.10 o   0.52853
  18   2  12     2269.40     2269.40     47.64 o   0.57826
  20   2  12      946.26      946.26     30.76 o   0.62902
  22   2  12       16.15       16.15      4.02 o   0.68058
  24   2  12      102.17      102.17     10.11 o   0.73276
 -23   3  12      240.64      240.64     15.51 o   0.68185
 -21   3  12     3369.71     3369.71     58.05 o   0.63113
 -19   3  12       64.43       64.43      8.03 o   0.58135
 -17   3  12      703.20      703.20     26.52 o   0.53277
 -15   3  12     4510.10     4510.10     67.16 o   0.48576
 -13   3  12       70.75       70.75      8.41 o   0.44081
 -11   3  12     5889.27     5889.27     76.74 o   0.39863
  -9   3  12     2015.88     2015.88     44.90 o   0.36019
  -7   3  12      380.19      380.19     19.50 o   0.32681
  -5   3  12     2822.90     2822.90     53.13 o   0.30019
  -3   3  12    12285.48    12285.48    110.84 o   0.28223
  -1   3  12     1440.25     1440.25     37.95 o   0.27466
   1   3  12     4786.47     4786.47     69.18 o   0.27831
   3   3  12     2644.60     2644.60     51.43 o   0.29277
   5   3  12       76.47       76.47      8.74 o   0.31656
   7   3  12     6171.53     6171.53     78.56 o   0.34777
   9   3  12    11853.55    11853.55    108.87 o   0.38460
  11   3  12      448.84      448.84     21.19 o   0.42559
  13   3  12     3135.98     3135.98     56.00 o   0.46965
  15   3  12     1259.75     1259.75     35.49 o   0.51600
  17   3  12      634.61      634.61     25.19 o   0.56407
  19   3  12      140.02      140.02     11.83 o   0.61346
  21   3  12     2031.14     2031.14     45.07 o   0.66388
  23   3  12      858.68      858.68     29.30 o   0.71510
 -24   4  12      119.03      119.03     10.91 o   0.71937
 -22   4  12      594.82      594.82     24.39 o   0.66916
 -20   4  12       18.88       18.88      4.34 o   0.61991
 -18   4  12        2.66        2.66      1.63 o   0.57189
 -16   4  12      548.29      548.29     23.42 o   0.52541
 -14   4  12       17.63       17.63      4.20 o   0.48092
 -12   4  12      867.01      867.01     29.44 o   0.43905
 -10   4  12     2523.51     2523.51     50.23 o   0.40059
  -8   4  12      333.91      333.91     18.27 o   0.36664
  -6   4  12     2651.72     2651.72     51.49 o   0.33854
  -4   4  12     1797.28     1797.28     42.39 o   0.31786
  -2   4  12      283.66      283.66     16.84 o   0.30610
   0   4  12     3732.12     3732.12     61.09 o   0.30430
   2   4  12     1452.16     1452.16     38.11 o   0.31263
   4   4  12     1553.08     1553.08     39.41 o   0.33032
   6   4  12     2697.30     2697.30     51.94 o   0.35599
   8   4  12      115.96      115.96     10.77 o   0.38805
  10   4  12     1160.67     1160.67     34.07 o   0.42505
  12   4  12     1055.32     1055.32     32.49 o   0.46583
  14   4  12      589.38      589.38     24.28 o   0.50947
  16   4  12      791.85      791.85     28.14 o   0.55531
  18   4  12      284.90      284.90     16.88 o   0.60283
  20   4  12      153.44      153.44     12.39 o   0.65168
  22   4  12     3031.48     3031.48     55.06 o   0.70157
  24   4  12      426.92      426.92     20.66 o   0.75230
 -23   5  12      175.09      175.09     13.23 o   0.70966
 -21   5  12      552.72      552.72     23.51 o   0.66107
 -19   5  12      780.25      780.25     27.93 o   0.61373
 -17   5  12      588.17      588.17     24.25 o   0.56792
 -15   5  12      441.50      441.50     21.01 o   0.52408
 -13   5  12      325.08      325.08     18.03 o   0.48271
 -11   5  12      862.30      862.30     29.36 o   0.44453
  -9   5  12      196.97      196.97     14.03 o   0.41041
  -7   5  12     2066.13     2066.13     45.45 o   0.38145
  -5   5  12     3799.61     3799.61     61.64 o   0.35890
  -3   5  12      695.62      695.62     26.37 o   0.34402
  -1   5  12       30.06       30.06      5.48 o   0.33784
   1   5  12     1037.49     1037.49     32.21 o   0.34081
   3   5  12     2466.25     2466.25     49.66 o   0.35272
   5   5  12       13.35       13.35      3.65 o   0.37270
   7   5  12       44.73       44.73      6.69 o   0.39955
   9   5  12      407.08      407.08     20.18 o   0.43198
  11   5  12     2407.02     2407.02     49.06 o   0.46885
  13   5  12      888.15      888.15     29.80 o   0.50918
  15   5  12      888.79      888.79     29.81 o   0.55222
  17   5  12      243.94      243.94     15.62 o   0.59739
  19   5  12     2238.76     2238.76     47.32 o   0.64423
  21   5  12      524.79      524.79     22.91 o   0.69241
  23   5  12      916.14      916.14     30.27 o   0.74167
 -24   6  12      268.45      268.45     16.38 o   0.75223
 -22   6  12       59.22       59.22      7.70 o   0.70437
 -20   6  12       99.08       99.08      9.95 o   0.65777
 -18   6  12      493.77      493.77     22.22 o   0.61272
 -16   6  12      416.87      416.87     20.42 o   0.56958
 -14   6  12     1018.48     1018.48     31.91 o   0.52883
 -12   6  12     3082.10     3082.10     55.52 o   0.49105
 -10   6  12     2477.95     2477.95     49.78 o   0.45699
  -8   6  12     1241.29     1241.29     35.23 o   0.42754
  -6   6  12     1916.06     1916.06     43.77 o   0.40371
  -4   6  12     1923.84     1923.84     43.86 o   0.38653
  -2   6  12     1469.92     1469.92     38.34 o   0.37692
   0   6  12       62.00       62.00      7.87 o   0.37546
   2   6  12     2257.70     2257.70     47.52 o   0.38224
   4   6  12      142.70      142.70     11.95 o   0.39684
   6   6  12     5966.05     5966.05     77.24 o   0.41844
   8   6  12     3401.10     3401.10     58.32 o   0.44604
  10   6  12       16.19       16.19      4.02 o   0.47858
  12   6  12      283.95      283.95     16.85 o   0.51514
  14   6  12     2732.85     2732.85     52.28 o   0.55492
  16   6  12     2028.99     2028.99     45.04 o   0.59727
  18   6  12     1287.81     1287.81     35.89 o   0.64170
  20   6  12      102.06      102.06     10.10 o   0.68779
  22   6  12      423.28      423.28     20.57 o   0.73524
  24   6  12      383.21      383.21     19.58 o   0.78379
 -23   7  12      638.23      638.23     25.26 o   0.74944
 -21   7  12     1316.73     1316.73     36.29 o   0.70361
 -19   7  12     2500.73     2500.73     50.01 o   0.65932
 -17   7  12      476.28      476.28     21.82 o   0.61691
 -15   7  12      556.89      556.89     23.60 o   0.57680
 -13   7  12      474.49      474.49     21.78 o   0.53949
 -11   7  12       22.80       22.80      4.78 o   0.50561
  -9   7  12        6.46        6.46      2.54 o   0.47590
  -7   7  12      150.04      150.04     12.25 o   0.45116
  -5   7  12      145.15      145.15     12.05 o   0.43226
  -3   7  12       26.21       26.21      5.12 o   0.41999
  -1   7  12     1958.26     1958.26     44.25 o   0.41494
   1   7  12     1805.48     1805.48     42.49 o   0.41737
   3   7  12     2823.95     2823.95     53.14 o   0.42715
   5   7  12     1687.89     1687.89     41.08 o   0.44379
   7   7  12     2140.96     2140.96     46.27 o   0.46656
   9   7  12       87.26       87.26      9.34 o   0.49462
  11   7  12      340.76      340.76     18.46 o   0.52713
  13   7  12      649.01      649.01     25.48 o   0.56330
  15   7  12      302.91      302.91     17.40 o   0.60249
  17   7  12      227.66      227.66     15.09 o   0.64414
  19   7  12       27.68       27.68      5.26 o   0.68781
  21   7  12      124.59      124.59     11.16 o   0.73313
  23   7  12       65.02       65.02      8.06 o   0.77982
 -24   8  12     1200.61     1200.61     34.65 o   0.79597
 -22   8  12      609.19      609.19     24.68 o   0.75090
 -20   8  12      460.63      460.63     21.46 o   0.70737
 -18   8  12      213.61      213.61     14.62 o   0.66569
 -16   8  12        8.58        8.58      2.93 o   0.62621
 -14   8  12      160.05      160.05     12.65 o   0.58938
 -12   8  12       93.65       93.65      9.68 o   0.55574
 -10   8  12     1103.48     1103.48     33.22 o   0.52589
  -8   8  12     5102.29     5102.29     71.43 o   0.50051
  -6   8  12       41.39       41.39      6.43 o   0.48031
  -4   8  12      103.37      103.37     10.17 o   0.46596
  -2   8  12     2312.47     2312.47     48.09 o   0.45802
   0   8  12     3184.52     3184.52     56.43 o   0.45682
   2   8  12    12742.71    12742.71    112.88 o   0.46241
   4   8  12       54.94       54.94      7.41 o   0.47455
   6   8  12      313.24      313.24     17.70 o   0.49276
   8   8  12     1392.81     1392.81     37.32 o   0.51640
  10   8  12      507.66      507.66     22.53 o   0.54475
  12   8  12       36.73       36.73      6.06 o   0.57713
  14   8  12      417.42      417.42     20.43 o   0.61290
  16   8  12      504.38      504.38     22.46 o   0.65150
  18   8  12       77.89       77.89      8.83 o   0.69246
  20   8  12       96.87       96.87      9.84 o   0.73537
  22   8  12      227.10      227.10     15.07 o   0.77993
  24   8  12      393.94      393.94     19.85 o   0.82586
 -23   9  12      210.68      210.68     14.51 o   0.79941
 -21   9  12        9.18        9.18      3.03 o   0.75661
 -19   9  12        0.54        0.54      0.73 o   0.71561
 -17   9  12      597.32      597.32     24.44 o   0.67674
 -15   9  12      725.21      725.21     26.93 o   0.64038
 -13   9  12      194.04      194.04     13.93 o   0.60700
 -11   9  12      216.89      216.89     14.73 o   0.57709
  -9   9  12     4805.43     4805.43     69.32 o   0.55124
  -7   9  12       38.79       38.79      6.23 o   0.53003
  -5   9  12      198.10      198.10     14.07 o   0.51404
  -3   9  12       65.86       65.86      8.12 o   0.50377
  -1   9  12     1344.11     1344.11     36.66 o   0.49957
   1   9  12     2926.83     2926.83     54.10 o   0.50158
   3   9  12     3003.53     3003.53     54.80 o   0.50975
   5   9  12      472.77      472.77     21.74 o   0.52377
   7   9  12      118.03      118.03     10.86 o   0.54321
   9   9  12       34.80       34.80      5.90 o   0.56749
  11   9  12       16.89       16.89      4.11 o   0.59603
  13   9  12     1522.38     1522.38     39.02 o   0.62825
  15   9  12      249.29      249.29     15.79 o   0.66361
  17   9  12        1.81        1.81      1.34 o   0.70165
  19   9  12       54.00       54.00      7.35 o   0.74194
  21   9  12        0.76        0.76      0.87 o   0.78413
  23   9  12       85.43       85.43      9.24 o   0.82795
 -24  10  12       18.15       18.15      4.26 o   0.84890
 -22  10  12      198.32      198.32     14.08 o   0.80680
 -20  10  12      139.99      139.99     11.83 o   0.76645
 -18  10  12      244.81      244.81     15.65 o   0.72815
 -16  10  12      165.41      165.41     12.86 o   0.69224
 -14  10  12      453.77      453.77     21.30 o   0.65912
 -12  10  12        0.23        0.23      0.48 o   0.62921
 -10  10  12       28.96       28.96      5.38 o   0.60301
  -8  10  12     2403.65     2403.65     49.03 o   0.58101
  -6  10  12     2638.80     2638.80     51.37 o   0.56370
  -4  10  12      492.93      492.93     22.20 o   0.55153
  -2  10  12     3135.40     3135.40     55.99 o   0.54484
   0  10  12      537.83      537.83     23.19 o   0.54383
   2  10  12     1220.67     1220.67     34.94 o   0.54853
   4  10  12      425.32      425.32     20.62 o   0.55880
   6  10  12      110.94      110.94     10.53 o   0.57435
   8  10  12      343.73      343.73     18.54 o   0.59475
  10  10  12       86.28       86.28      9.29 o   0.61953
  12  10  12      307.41      307.41     17.53 o   0.64819
  14  10  12      458.07      458.07     21.40 o   0.68023
  16  10  12      241.22      241.22     15.53 o   0.71520
  18  10  12       39.88       39.88      6.31 o   0.75270
  20  10  12      107.85      107.85     10.39 o   0.79236
  22  10  12      286.43      286.43     16.92 o   0.83388
  24  10  12       10.33       10.33      3.21 o   0.87699
 -23  11  12      248.83      248.83     15.77 o   0.85778
 -21  11  12      675.62      675.62     25.99 o   0.81804
 -19  11  12       10.00       10.00      3.16 o   0.78028
 -17  11  12        0.61        0.61      0.78 o   0.74479
 -15  11  12        1.96        1.96      1.40 o   0.71192
 -13  11  12        0.58        0.58      0.76 o   0.68204
 -11  11  12       79.16       79.16      8.90 o   0.65557
  -9  11  12     1228.91     1228.91     35.06 o   0.63293
  -7  11  12      331.92      331.92     18.22 o   0.61455
  -5  11  12      582.27      582.27     24.13 o   0.60082
  -3  11  12     2521.13     2521.13     50.21 o   0.59205
  -1  11  12       31.73       31.73      5.63 o   0.58848
   1  11  12        8.70        8.70      2.95 o   0.59019
   3  11  12     3279.48     3279.48     57.27 o   0.59715
   5  11  12     1032.14     1032.14     32.13 o   0.60916
   7  11  12     2100.93     2100.93     45.84 o   0.62595
   9  11  12      147.97      147.97     12.16 o   0.64713
  11  11  12       18.89       18.89      4.35 o   0.67230
  13  11  12      122.69      122.69     11.08 o   0.70103
  15  11  12       12.00       12.00      3.46 o   0.73289
  17  11  12      480.18      480.18     21.91 o   0.76749
  19  11  12      651.62      651.62     25.53 o   0.80449
  21  11  12      631.88      631.88     25.14 o   0.84357
  23  11  12       14.94       14.94      3.87 o   0.88444
 -24  12  12       22.87       22.87      4.78 o   0.90942
 -22  12  12      311.76      311.76     17.66 o   0.87025
 -20  12  12     1205.70     1205.70     34.72 o   0.83298
 -18  12  12       60.08       60.08      7.75 o   0.79788
 -16  12  12        0.99        0.99      1.00 o   0.76525
 -14  12  12      392.56      392.56     19.81 o   0.73542
 -12  12  12      243.59      243.59     15.61 o   0.70875
 -10  12  12       99.91       99.91     10.00 o   0.68559
  -8  12  12      356.49      356.49     18.88 o   0.66632
  -6  12  12      629.35      629.35     25.09 o   0.65128
  -4  12  12      245.94      245.94     15.68 o   0.64078
  -2  12  12      295.92      295.92     17.20 o   0.63503
   0  12  12      685.51      685.51     26.18 o   0.63416
   2  12  12     2015.99     2015.99     44.90 o   0.63820
   4  12  12      271.28      271.28     16.47 o   0.64705
   6  12  12      181.54      181.54     13.47 o   0.66052
   8  12  12       83.85       83.85      9.16 o   0.67834
  10  12  12      513.20      513.20     22.65 o   0.70017
  12  12  12      447.04      447.04     21.14 o   0.72564
  14  12  12      188.67      188.67     13.74 o   0.75440
  16  12  12        1.42        1.42      1.19 o   0.78608
  18  12  12       79.32       79.32      8.91 o   0.82035
  20  12  12       66.86       66.86      8.18 o   0.85688
  22  12  12       65.64       65.64      8.10 o   0.89541
  24  12  12      119.50      119.50     10.93 o   0.93569
 -23  13  12        0.16        0.16      0.40 o   0.92297
 -21  13  12      118.57      118.57     10.89 o   0.88616
 -19  13  12        2.34        2.34      1.53 o   0.85142
 -17  13  12      207.31      207.31     14.40 o   0.81902
 -15  13  12      207.96      207.96     14.42 o   0.78925
 -13  13  12       30.84       30.84      5.55 o   0.76241
 -11  13  12       13.69       13.69      3.70 o   0.73882
  -9  13  12      543.66      543.66     23.32 o   0.71881
  -7  13  12       36.39       36.39      6.03 o   0.70268
  -5  13  12      317.55      317.55     17.82 o   0.69070
  -3  13  12      721.26      721.26     26.86 o   0.68309
  -1  13  12       10.35       10.35      3.22 o   0.67999
   1  13  12      296.70      296.70     17.22 o   0.68148
   3  13  12       85.24       85.24      9.23 o   0.68751
   5  13  12        0.70        0.70      0.84 o   0.69797
   7  13  12      318.21      318.21     17.84 o   0.71267
   9  13  12      300.71      300.71     17.34 o   0.73135
  11  13  12      288.35      288.35     16.98 o   0.75371
  13  13  12      266.81      266.81     16.33 o   0.77944
  15  13  12       42.31       42.31      6.50 o   0.80821
  17  13  12       91.85       91.85      9.58 o   0.83972
  19  13  12      244.06      244.06     15.62 o   0.87367
  21  13  12       54.88       54.88      7.41 o   0.90977
  23  13  12        0.64        0.64      0.80 o   0.94780
 -24  14  12      109.01      109.01     10.44 o   0.97612
 -22  14  12      205.20      205.20     14.32 o   0.93973
 -20  14  12      104.70      104.70     10.23 o   0.90533
 -18  14  12       37.84       37.84      6.15 o   0.87314
 -16  14  12       29.70       29.70      5.45 o   0.84343
 -14  14  12      117.32      117.32     10.83 o   0.81646
 -12  14  12      287.17      287.17     16.95 o   0.79252
 -10  14  12      499.29      499.29     22.34 o   0.77188
  -8  14  12      736.82      736.82     27.14 o   0.75481
  -6  14  12        1.63        1.63      1.28 o   0.74157
  -4  14  12      361.48      361.48     19.01 o   0.73236
  -2  14  12      225.02      225.02     15.00 o   0.72734
   0  14  12        2.51        2.51      1.58 o   0.72658
   2  14  12       75.85       75.85      8.71 o   0.73011
   4  14  12       11.84       11.84      3.44 o   0.73786
   6  14  12      241.33      241.33     15.53 o   0.74970
   8  14  12      112.51      112.51     10.61 o   0.76544
  10  14  12      135.71      135.71     11.65 o   0.78485
  12  14  12      144.58      144.58     12.02 o   0.80766
  14  14  12       95.65       95.65      9.78 o   0.83360
  16  14  12      331.00      331.00     18.19 o   0.86237
  18  14  12      427.82      427.82     20.68 o   0.89372
  20  14  12      429.70      429.70     20.73 o   0.92737
  22  14  12      415.45      415.45     20.38 o   0.96308
  24  14  12      395.37      395.37     19.88 o   1.00064
 -23   1  13     2499.90     2499.90     50.00 o   0.67305
 -21   1  13      198.80      198.80     14.10 o   0.62174
 -19   1  13        3.69        3.69      1.92 o   0.57129
 -17   1  13      164.42      164.42     12.82 o   0.52194
 -15   1  13      471.40      471.40     21.71 o   0.47403
 -13   1  13      299.82      299.82     17.32 o   0.42806
 -11   1  13       71.30       71.30      8.44 o   0.38470
  -9   1  13     6584.00     6584.00     81.14 o   0.34495
  -7   1  13      234.16      234.16     15.30 o   0.31021
  -5   1  13    33889.55    33889.55    184.09 o   0.28232
  -3   1  13     6764.30     6764.30     82.25 o   0.26347
  -1   1  13     9281.86     9281.86     96.34 o   0.25567
   1   1  13    38151.16    38151.16    195.32 o   0.25991
   3   1  13     2476.55     2476.55     49.76 o   0.27564
   5   1  13      148.69      148.69     12.19 o   0.30107
   7   1  13     3213.48     3213.48     56.69 o   0.33398
   9   1  13    10421.75    10421.75    102.09 o   0.37240
  11   1  13       35.66       35.66      5.97 o   0.41480
  13   1  13      209.88      209.88     14.49 o   0.46008
  15   1  13       41.78       41.78      6.46 o   0.50747
  17   1  13      229.86      229.86     15.16 o   0.55643
  19   1  13      321.13      321.13     17.92 o   0.60659
  21   1  13      101.61      101.61     10.08 o   0.65766
  23   1  13      131.73      131.73     11.48 o   0.70945
 -24   2  13       79.59       79.59      8.92 o   0.70413
 -22   2  13     2455.36     2455.36     49.55 o   0.65288
 -20   2  13     2744.04     2744.04     52.38 o   0.60245
 -18   2  13     8270.94     8270.94     90.94 o   0.55306
 -16   2  13      127.92      127.92     11.31 o   0.50502
 -14   2  13     3057.01     3057.01     55.29 o   0.45874
 -12   2  13       44.77       44.77      6.69 o   0.41483
 -10   2  13       60.02       60.02      7.75 o   0.37412
  -8   2  13      582.88      582.88     24.14 o   0.33776
  -6   2  13      242.01      242.01     15.56 o   0.30731
  -4   2  13     1369.61     1369.61     37.01 o   0.28466
  -2   2  13     5900.05     5900.05     76.81 o   0.27178
   0   2  13     4327.78     4327.78     65.79 o   0.27006
   2   2  13     6004.36     6004.36     77.49 o   0.27972
   4   2  13      296.44      296.44     17.22 o   0.29964
   6   2  13        0.76        0.76      0.87 o   0.32798
   8   2  13       72.72       72.72      8.53 o   0.36275
  10   2  13       66.38       66.38      8.15 o   0.40230
  12   2  13       84.89       84.89      9.21 o   0.44536
  14   2  13     1155.03     1155.03     33.99 o   0.49100
  16   2  13       17.25       17.25      4.15 o   0.53856
  18   2  13      763.21      763.21     27.63 o   0.58759
  20   2  13     2305.87     2305.87     48.02 o   0.63774
  22   2  13        6.58        6.58      2.57 o   0.68876
  24   2  13        6.75        6.75      2.60 o   0.74048
 -23   3  13      141.95      141.95     11.91 o   0.68727
 -21   3  13     1064.70     1064.70     32.63 o   0.63711
 -19   3  13      252.75      252.75     15.90 o   0.58798
 -17   3  13        8.30        8.30      2.88 o   0.54016
 -15   3  13      773.84      773.84     27.82 o   0.49402
 -13   3  13     5937.27     5937.27     77.05 o   0.45009
 -11   3  13     1487.16     1487.16     38.56 o   0.40907
  -9   3  13     1988.15     1988.15     44.59 o   0.37194
  -7   3  13     2079.43     2079.43     45.60 o   0.33996
  -5   3  13     1216.79     1216.79     34.88 o   0.31472
  -3   3  13      142.36      142.36     11.93 o   0.29793
  -1   3  13       33.90       33.90      5.82 o   0.29105
   1   3  13     1181.89     1181.89     34.38 o   0.29479
   3   3  13     1205.31     1205.31     34.72 o   0.30875
   5   3  13     3499.40     3499.40     59.16 o   0.33165
   7   3  13    10869.33    10869.33    104.26 o   0.36179
   9   3  13      749.48      749.48     27.38 o   0.39753
  11   3  13      309.24      309.24     17.59 o   0.43750
  13   3  13       70.46       70.46      8.39 o   0.48065
  15   3  13      965.13      965.13     31.07 o   0.52619
  17   3  13      271.50      271.50     16.48 o   0.57356
  19   3  13      568.39      568.39     23.84 o   0.62233
  21   3  13       91.77       91.77      9.58 o   0.67221
  23   3  13      183.47      183.47     13.55 o   0.72296
 -24   4  13      483.86      483.86     22.00 o   0.72445
 -22   4  13      374.88      374.88     19.36 o   0.67474
 -20   4  13     1115.39     1115.39     33.40 o   0.62607
 -18   4  13     1484.66     1484.66     38.53 o   0.57870
 -16   4  13     3327.10     3327.10     57.68 o   0.53298
 -14   4  13     3500.35     3500.35     59.16 o   0.48935
 -12   4  13     5868.43     5868.43     76.61 o   0.44845
 -10   4  13       43.44       43.44      6.59 o   0.41108
  -8   4  13     1080.22     1080.22     32.87 o   0.37829
  -6   4  13       26.43       26.43      5.14 o   0.35137
  -4   4  13    10691.42    10691.42    103.40 o   0.33175
  -2   4  13     1297.93     1297.93     36.03 o   0.32076
   0   4  13     1882.01     1882.01     43.38 o   0.31930
   2   4  13     3674.15     3674.15     60.61 o   0.32751
   4   4  13     2410.89     2410.89     49.10 o   0.34468
   6   4  13     2412.46     2412.46     49.12 o   0.36958
   8   4  13        4.51        4.51      2.12 o   0.40076
  10   4  13      638.69      638.69     25.27 o   0.43689
  12   4  13     6876.13     6876.13     82.92 o   0.47683
  14   4  13      515.79      515.79     22.71 o   0.51971
  16   4  13      125.89      125.89     11.22 o   0.56486
  18   4  13        3.06        3.06      1.75 o   0.61179
  20   4  13     2182.45     2182.45     46.72 o   0.66010
  22   4  13      132.18      132.18     11.50 o   0.70952
  24   4  13      295.99      295.99     17.20 o   0.75983
 -23   5  13       95.47       95.47      9.77 o   0.71487
 -21   5  13      133.68      133.68     11.56 o   0.66679
 -19   5  13     1694.56     1694.56     41.17 o   0.62002
 -17   5  13      170.53      170.53     13.06 o   0.57486
 -15   5  13        1.08        1.08      1.04 o   0.53174
 -13   5  13        1.19        1.19      1.09 o   0.49120
 -11   5  13     5035.01     5035.01     70.96 o   0.45391
  -9   5  13      335.87      335.87     18.33 o   0.42075
  -7   5  13      453.30      453.30     21.29 o   0.39277
  -5   5  13        3.25        3.25      1.80 o   0.37114
  -3   5  13     4144.98     4144.98     64.38 o   0.35701
  -1   5  13     2689.64     2689.64     51.86 o   0.35129
   1   5  13     8727.21     8727.21     93.42 o   0.35439
   3   5  13       57.40       57.40      7.58 o   0.36609
   5   5  13      683.22      683.22     26.14 o   0.38560
   7   5  13     1006.01     1006.01     31.72 o   0.41181
   9   5  13     7543.68     7543.68     86.85 o   0.44354
  11   5  13       34.16       34.16      5.84 o   0.47969
  13   5  13      277.20      277.20     16.65 o   0.51934
  15   5  13       21.16       21.16      4.60 o   0.56176
  17   5  13      991.32      991.32     31.49 o   0.60635
  19   5  13      315.28      315.28     17.76 o   0.65268
  21   5  13     1346.72     1346.72     36.70 o   0.70040
  23   5  13       80.82       80.82      8.99 o   0.74924
 -24   6  13       38.44       38.44      6.20 o   0.75710
 -22   6  13      457.76      457.76     21.40 o   0.70968
 -20   6  13      742.45      742.45     27.25 o   0.66358
 -18   6  13       66.42       66.42      8.15 o   0.61908
 -16   6  13       32.81       32.81      5.73 o   0.57657
 -14   6  13     3999.94     3999.94     63.25 o   0.53650
 -12   6  13      762.71      762.71     27.62 o   0.49948
 -10   6  13      154.39      154.39     12.43 o   0.46622
  -8   6  13      913.42      913.42     30.22 o   0.43758
  -6   6  13       96.11       96.11      9.80 o   0.41453
  -4   6  13     1871.64     1871.64     43.26 o   0.39803
  -2   6  13      615.90      615.90     24.82 o   0.38892
   0   6  13     4230.46     4230.46     65.04 o   0.38772
   2   6  13      117.70      117.70     10.85 o   0.39450
   4   6  13      529.36      529.36     23.01 o   0.40887
   6   6  13       18.20       18.20      4.27 o   0.43007
   8   6  13      808.89      808.89     28.44 o   0.45714
  10   6  13       67.44       67.44      8.21 o   0.48912
  12   6  13      970.10      970.10     31.15 o   0.52510
  14   6  13        3.77        3.77      1.94 o   0.56433
  16   6  13       13.69       13.69      3.70 o   0.60617
  18   6  13      710.44      710.44     26.65 o   0.65012
  20   6  13     1047.80     1047.80     32.37 o   0.69577
  22   6  13       75.88       75.88      8.71 o   0.74282
  24   6  13       25.10       25.10      5.01 o   0.79102
 -23   7  13        8.45        8.45      2.91 o   0.75437
 -21   7  13     1660.57     1660.57     40.75 o   0.70898
 -19   7  13     4737.65     4737.65     68.83 o   0.66518
 -17   7  13       22.41       22.41      4.73 o   0.62330
 -15   7  13     1321.50     1321.50     36.35 o   0.58378
 -13   7  13     1299.02     1299.02     36.04 o   0.54710
 -11   7  13     2708.12     2708.12     52.04 o   0.51389
  -9   7  13      350.24      350.24     18.71 o   0.48485
  -7   7  13     8944.86     8944.86     94.58 o   0.46077
  -5   7  13       38.90       38.90      6.24 o   0.44248
  -3   7  13     1025.75     1025.75     32.03 o   0.43070
  -1   7  13     1361.27     1361.27     36.90 o   0.42597
   1   7  13     1137.02     1137.02     33.72 o   0.42853
   3   7  13     1359.50     1359.50     36.87 o   0.43825
   5   7  13     3481.36     3481.36     59.00 o   0.45467
   7   7  13     6615.90     6615.90     81.34 o   0.47711
   9   7  13     2827.56     2827.56     53.17 o   0.50475
  11   7  13       65.84       65.84      8.11 o   0.53679
  13   7  13     2457.63     2457.63     49.57 o   0.57250
  15   7  13      439.40      439.40     20.96 o   0.61124
  17   7  13        1.01        1.01      1.00 o   0.65246
  19   7  13       16.77       16.77      4.10 o   0.69573
  21   7  13      212.70      212.70     14.58 o   0.74068
  23   7  13       61.64       61.64      7.85 o   0.78702
 -24   8  13      543.31      543.31     23.31 o   0.80057
 -22   8  13       38.63       38.63      6.22 o   0.75589
 -20   8  13     1739.17     1739.17     41.70 o   0.71278
 -18   8  13       86.26       86.26      9.29 o   0.67155
 -16   8  13      460.12      460.12     21.45 o   0.63257
 -14   8  13        4.00        4.00      2.00 o   0.59628
 -12   8  13      376.39      376.39     19.40 o   0.56320
 -10   8  13     1106.55     1106.55     33.26 o   0.53392
  -8   8  13      380.64      380.64     19.51 o   0.50911
  -6   8  13     3909.87     3909.87     62.53 o   0.48944
  -4   8  13       26.96       26.96      5.19 o   0.47554
  -2   8  13     1110.25     1110.25     33.32 o   0.46794
   0   8  13      196.93      196.93     14.03 o   0.46695
   2   8  13     2344.24     2344.24     48.42 o   0.47260
   4   8  13      772.72      772.72     27.80 o   0.48466
   6   8  13      120.83      120.83     10.99 o   0.50267
   8   8  13      980.85      980.85     31.32 o   0.52602
  10   8  13      208.50      208.50     14.44 o   0.55403
  12   8  13      604.43      604.43     24.59 o   0.58605
  14   8  13        1.38        1.38      1.17 o   0.62144
  16   8  13      275.09      275.09     16.59 o   0.65966
  18   8  13       52.35       52.35      7.24 o   0.70026
  20   8  13      437.06      437.06     20.91 o   0.74284
  22   8  13       77.17       77.17      8.78 o   0.78708
  24   8  13      297.29      297.29     17.24 o   0.83272
 -23   9  13      333.34      333.34     18.26 o   0.80403
 -21   9  13      532.63      532.63     23.08 o   0.76161
 -19   9  13       28.03       28.03      5.29 o   0.72101
 -17   9  13        6.83        6.83      2.61 o   0.68257
 -15   9  13      226.36      226.36     15.05 o   0.64667
 -13   9  13     2286.87     2286.87     47.82 o   0.61377
 -11   9  13      925.08      925.08     30.42 o   0.58435
  -9   9  13     1593.83     1593.83     39.92 o   0.55899
  -7   9  13      579.13      579.13     24.07 o   0.53824
  -5   9  13      132.98      132.98     11.53 o   0.52266
  -3   9  13     1478.30     1478.30     38.45 o   0.51273
  -1   9  13      125.00      125.00     11.18 o   0.50876
   1   9  13      796.09      796.09     28.22 o   0.51091
   3   9  13      254.94      254.94     15.97 o   0.51909
   5   9  13      530.03      530.03     23.02 o   0.53303
   7   9  13      475.16      475.16     21.80 o   0.55229
   9   9  13      250.63      250.63     15.83 o   0.57633
  11   9  13        0.95        0.95      0.97 o   0.60460
  13   9  13      264.49      264.49     16.26 o   0.63652
  15   9  13      428.69      428.69     20.70 o   0.67157
  17   9  13      259.35      259.35     16.10 o   0.70929
  19   9  13        9.96        9.96      3.16 o   0.74928
  21   9  13       35.45       35.45      5.95 o   0.79120
  23   9  13        3.63        3.63      1.90 o   0.83474
 -24  10  13      124.62      124.62     11.16 o   0.85321
 -22  10  13      490.29      490.29     22.14 o   0.81144
 -20  10  13      762.82      762.82     27.62 o   0.77144
 -18  10  13      575.02      575.02     23.98 o   0.73352
 -16  10  13      359.86      359.86     18.97 o   0.69801
 -14  10  13      556.36      556.36     23.59 o   0.66529
 -12  10  13       16.10       16.10      4.01 o   0.63581
 -10  10  13      186.10      186.10     13.64 o   0.61003
  -8  10  13       25.80       25.80      5.08 o   0.58844
  -6  10  13      133.31      133.31     11.55 o   0.57150
  -4  10  13     1853.11     1853.11     43.05 o   0.55965
  -2  10  13      889.12      889.12     29.82 o   0.55321
   0  10  13      689.85      689.85     26.27 o   0.55236
   2  10  13     1685.60     1685.60     41.06 o   0.55715
   4  10  13     1302.98     1302.98     36.10 o   0.56741
   6  10  13       19.11       19.11      4.37 o   0.58287
   8  10  13      572.01      572.01     23.92 o   0.60313
  10  10  13      422.36      422.36     20.55 o   0.62771
  12  10  13      117.90      117.90     10.86 o   0.65614
  14  10  13     1074.47     1074.47     32.78 o   0.68793
  16  10  13       21.81       21.81      4.67 o   0.72265
  18  10  13      113.15      113.15     10.64 o   0.75989
  20  10  13      160.84      160.84     12.68 o   0.79930
  22  10  13        0.28        0.28      0.53 o   0.84057
  24  10  13       45.89       45.89      6.77 o   0.88345
 -23  11  13       13.65       13.65      3.69 o   0.86210
 -21  11  13      360.35      360.35     18.98 o   0.82267
 -19  11  13      234.49      234.49     15.31 o   0.78523
 -17  11  13       88.35       88.35      9.40 o   0.75009
 -15  11  13       18.54       18.54      4.31 o   0.71758
 -13  11  13      126.15      126.15     11.23 o   0.68807
 -11  11  13       80.74       80.74      8.99 o   0.66197
  -9  11  13        7.39        7.39      2.72 o   0.63969
  -7  11  13       83.51       83.51      9.14 o   0.62164
  -5  11  13        4.17        4.17      2.04 o   0.60821
  -3  11  13        0.40        0.40      0.63 o   0.59969
  -1  11  13       14.10       14.10      3.76 o   0.59630
   1  11  13       72.64       72.64      8.52 o   0.59814
   3  11  13       25.29       25.29      5.03 o   0.60514
   5  11  13        2.36        2.36      1.53 o   0.61714
   7  11  13        4.20        4.20      2.05 o   0.63384
   9  11  13      832.67      832.67     28.86 o   0.65490
  11  11  13      709.43      709.43     26.64 o   0.67991
  13  11  13        0.43        0.43      0.66 o   0.70844
  15  11  13       63.23       63.23      7.95 o   0.74010
  17  11  13      167.53      167.53     12.94 o   0.77449
  19  11  13        6.43        6.43      2.54 o   0.81127
  21  11  13       14.46       14.46      3.80 o   0.85013
  23  11  13      178.46      178.46     13.36 o   0.89081
 -24  12  13        5.16        5.16      2.27 o   0.91345
 -22  12  13       72.50       72.50      8.51 o   0.87455
 -20  12  13      528.74      528.74     22.99 o   0.83757
 -18  12  13       84.38       84.38      9.19 o   0.80278
 -16  12  13       99.26       99.26      9.96 o   0.77047
 -14  12  13      612.02      612.02     24.74 o   0.74096
 -12  12  13      183.75      183.75     13.56 o   0.71461
 -10  12  13      848.05      848.05     29.12 o   0.69177
  -8  12  13      758.69      758.69     27.54 o   0.67281
  -6  12  13      352.39      352.39     18.77 o   0.65805
  -4  12  13      516.15      516.15     22.72 o   0.64778
  -2  12  13      448.78      448.78     21.18 o   0.64222
   0  12  13      305.35      305.35     17.47 o   0.64150
   2  12  13      410.27      410.27     20.26 o   0.64562
   4  12  13       22.46       22.46      4.74 o   0.65450
   6  12  13     2062.69     2062.69     45.42 o   0.66795
   8  12  13     2202.17     2202.17     46.93 o   0.68569
  10  12  13       47.17       47.17      6.87 o   0.70741
  12  12  13        7.91        7.91      2.81 o   0.73275
  14  12  13       27.62       27.62      5.26 o   0.76135
  16  12  13       75.55       75.55      8.69 o   0.79286
  18  12  13      188.89      188.89     13.74 o   0.82695
  20  12  13      545.45      545.45     23.35 o   0.86330
  22  12  13       37.78       37.78      6.15 o   0.90165
  24  12  13       19.78       19.78      4.45 o   0.94175
 -23  13  13      124.70      124.70     11.17 o   0.92698
 -21  13  13        4.43        4.43      2.11 o   0.89043
 -19  13  13       28.36       28.36      5.33 o   0.85596
 -17  13  13       10.13       10.13      3.18 o   0.82385
 -15  13  13     2374.87     2374.87     48.73 o   0.79436
 -13  13  13     2849.38     2849.38     53.38 o   0.76781
 -11  13  13        8.44        8.44      2.90 o   0.74451
  -9  13  13      235.44      235.44     15.34 o   0.72477
  -7  13  13      285.41      285.41     16.89 o   0.70889
  -5  13  13        0.94        0.94      0.97 o   0.69714
  -3  13  13      137.68      137.68     11.73 o   0.68972
  -1  13  13      450.05      450.05     21.21 o   0.68678
   1  13  13      516.69      516.69     22.73 o   0.68837
   3  13  13       56.46       56.46      7.51 o   0.69446
   5  13  13       17.55       17.55      4.19 o   0.70494
   7  13  13      615.45      615.45     24.81 o   0.71961
   9  13  13      252.98      252.98     15.91 o   0.73823
  11  13  13      119.63      119.63     10.94 o   0.76050
  13  13  13      898.80      898.80     29.98 o   0.78611
  15  13  13      103.38      103.38     10.17 o   0.81476
  17  13  13       47.34       47.34      6.88 o   0.84612
  19  13  13        6.25        6.25      2.50 o   0.87991
  21  13  13       30.07       30.07      5.48 o   0.91587
  23  13  13      230.48      230.48     15.18 o   0.95374
 -24  14  13       20.05       20.05      4.48 o   0.97987
 -22  14  13       15.67       15.67      3.96 o   0.94372
 -20  14  13       59.89       59.89      7.74 o   0.90955
 -18  14  13      230.45      230.45     15.18 o   0.87762
 -16  14  13        4.68        4.68      2.16 o   0.84817
 -14  14  13       25.95       25.95      5.09 o   0.82145
 -12  14  13       15.14       15.14      3.89 o   0.79777
 -10  14  13      395.18      395.18     19.88 o   0.77737
  -8  14  13      482.39      482.39     21.96 o   0.76054
  -6  14  13      400.59      400.59     20.01 o   0.74752
  -4  14  13       29.30       29.30      5.41 o   0.73850
  -2  14  13       38.63       38.63      6.22 o   0.73363
   0  14  13      360.03      360.03     18.97 o   0.73299
   2  14  13       12.24       12.24      3.50 o   0.73660
   4  14  13        1.52        1.52      1.23 o   0.74440
   6  14  13        3.45        3.45      1.86 o   0.75625
   8  14  13       42.75       42.75      6.54 o   0.77197
  10  14  13        4.38        4.38      2.09 o   0.79132
  12  14  13      157.97      157.97     12.57 o   0.81406
  14  14  13      152.73      152.73     12.36 o   0.83989
  16  14  13        0.81        0.81      0.90 o   0.86856
  18  14  13      123.07      123.07     11.09 o   0.89978
  20  14  13       27.95       27.95      5.29 o   0.93330
  22  14  13        5.11        5.11      2.26 o   0.96888
  24  14  13      135.27      135.27     11.63 o   1.00631
 -24   0  14     2369.78     2369.78     48.68 o   0.70301
 -22   0  14       98.41       98.41      9.92 o   0.65180
 -20   0  14      151.55      151.55     12.31 o   0.60141
 -18   0  14      102.38      102.38     10.12 o   0.55208
 -16   0  14     1576.06     1576.06     39.70 o   0.50411
 -14   0  14     9230.26     9230.26     96.07 o   0.45793
 -12   0  14    11864.72    11864.72    108.93 o   0.41414
 -10   0  14     3982.30     3982.30     63.11 o   0.37358
  -8   0  14    10466.27    10466.27    102.30 o   0.33741
  -6   0  14     2149.87     2149.87     46.37 o   0.30719
  -4   0  14     8694.91     8694.91     93.25 o   0.28483
  -2   0  14       23.93       23.93      4.89 o   0.27227
   0   0  14     2064.24     2064.24     45.43 o   0.27086
   2   0  14    15513.39    15513.39    124.55 o   0.28079
   4   0  14      127.23      127.23     11.28 o   0.30092
   6   0  14     3209.23     3209.23     56.65 o   0.32940
   8   0  14      538.95      538.95     23.22 o   0.36427
  10   0  14    20234.57    20234.57    142.25 o   0.40388
  12   0  14     1180.29     1180.29     34.36 o   0.44697
  14   0  14    15779.70    15779.70    125.62 o   0.49263
  16   0  14       96.86       96.86      9.84 o   0.54021
  18   0  14      634.58      634.58     25.19 o   0.58924
  20   0  14       31.93       31.93      5.65 o   0.63939
  22   0  14      520.55      520.55     22.82 o   0.69042
  24   0  14      186.14      186.14     13.64 o   0.74214
 -23   1  14       58.26       58.26      7.63 o   0.67909
 -21   1  14     1835.89     1835.89     42.85 o   0.62842
 -19   1  14       98.61       98.61      9.93 o   0.57869
 -17   1  14      143.69      143.69     11.99 o   0.53019
 -15   1  14     2733.03     2733.03     52.28 o   0.48327
 -13   1  14     9328.56     9328.56     96.58 o   0.43846
 -11   1  14      165.91      165.91     12.88 o   0.39645
  -9   1  14      216.59      216.59     14.72 o   0.35825
  -7   1  14     8844.76     8844.76     94.05 o   0.32519
  -5   1  14       22.66       22.66      4.76 o   0.29898
  -3   1  14     5450.68     5450.68     73.83 o   0.28155
  -1   1  14      207.67      207.67     14.41 o   0.27457
   1   1  14       14.46       14.46      3.80 o   0.27883
   3   1  14      734.01      734.01     27.09 o   0.29383
   5   1  14     4644.16     4644.16     68.15 o   0.31807
   7   1  14     2647.22     2647.22     51.45 o   0.34963
   9   1  14     7402.40     7402.40     86.04 o   0.38671
  11   1  14     1128.76     1128.76     33.60 o   0.42789
  13   1  14      723.42      723.42     26.90 o   0.47210
  15   1  14      304.63      304.63     17.45 o   0.51855
  17   1  14      202.25      202.25     14.22 o   0.56671
  19   1  14        6.87        6.87      2.62 o   0.61616
  21   1  14      670.25      670.25     25.89 o   0.66663
  23   1  14      113.46      113.46     10.65 o   0.71789
 -24   2  14       58.51       58.51      7.65 o   0.70985
 -22   2  14        1.10        1.10      1.05 o   0.65918
 -20   2  14     1377.67     1377.67     37.12 o   0.60940
 -18   2  14     5256.95     5256.95     72.50 o   0.56077
 -16   2  14       22.90       22.90      4.79 o   0.51362
 -14   2  14      359.99      359.99     18.97 o   0.46837
 -12   2  14      404.01      404.01     20.10 o   0.42566
 -10   2  14     2447.00     2447.00     49.47 o   0.38631
  -8   2  14     3729.42     3729.42     61.07 o   0.35145
  -6   2  14     5277.22     5277.22     72.64 o   0.32256
  -4   2  14      279.41      279.41     16.72 o   0.30134
  -2   2  14     4898.68     4898.68     69.99 o   0.28949
   0   2  14     3764.19     3764.19     61.35 o   0.28817
   2   2  14     4326.93     4326.93     65.78 o   0.29752
   4   2  14        2.73        2.73      1.65 o   0.31659
   6   2  14     7605.85     7605.85     87.21 o   0.34377
   8   2  14    12192.13    12192.13    110.42 o   0.37732
  10   2  14      349.82      349.82     18.70 o   0.41569
  12   2  14      338.19      338.19     18.39 o   0.45767
  14   2  14     4056.47     4056.47     63.69 o   0.50236
  16   2  14      386.58      386.58     19.66 o   0.54909
  18   2  14        0.22        0.22      0.47 o   0.59740
  20   2  14        8.13        8.13      2.85 o   0.64691
  22   2  14      278.57      278.57     16.69 o   0.69739
  24   2  14       11.55       11.55      3.40 o   0.74863
 -23   3  14       36.74       36.74      6.06 o   0.69319
 -21   3  14      126.93      126.93     11.27 o   0.64363
 -19   3  14      507.53      507.53     22.53 o   0.59517
 -17   3  14      688.63      688.63     26.24 o   0.54813
 -15   3  14     1213.34     1213.34     34.83 o   0.50289
 -13   3  14    35388.02    35388.02    188.12 o   0.45999
 -11   3  14       80.92       80.92      9.00 o   0.42014
  -9   3  14       90.75       90.75      9.53 o   0.38430
  -7   3  14     2509.52     2509.52     50.10 o   0.35368
  -5   3  14     1858.75     1858.75     43.11 o   0.32975
  -3   3  14      217.60      217.60     14.75 o   0.31403
  -1   3  14     1309.13     1309.13     36.18 o   0.30779
   1   3  14      321.33      321.33     17.93 o   0.31159
   3   3  14    11092.60    11092.60    105.32 o   0.32509
   5   3  14       15.14       15.14      3.89 o   0.34716
   7   3  14        2.45        2.45      1.57 o   0.37628
   9   3  14      234.40      234.40     15.31 o   0.41097
  11   3  14      166.98      166.98     12.92 o   0.44993
  13   3  14      247.93      247.93     15.75 o   0.49216
  15   3  14      629.23      629.23     25.08 o   0.53689
  17   3  14        1.44        1.44      1.20 o   0.58353
  19   3  14     1617.24     1617.24     40.21 o   0.63167
  21   3  14      216.42      216.42     14.71 o   0.68098
  23   3  14       18.18       18.18      4.26 o   0.73124
 -24   4  14      742.50      742.50     27.25 o   0.73001
 -22   4  14      219.68      219.68     14.82 o   0.68083
 -20   4  14       21.74       21.74      4.66 o   0.63277
 -18   4  14      986.07      986.07     31.40 o   0.58608
 -16   4  14     1572.61     1572.61     39.66 o   0.54113
 -14   4  14     2792.62     2792.62     52.85 o   0.49839
 -12   4  14     8752.52     8752.52     93.55 o   0.45848
 -10   4  14     1618.14     1618.14     40.23 o   0.42220
  -8   4  14      836.76      836.76     28.93 o   0.39056
  -6   4  14     5810.58     5810.58     76.23 o   0.36478
  -4   4  14      829.69      829.69     28.80 o   0.34616
  -2   4  14     6330.67     6330.67     79.57 o   0.33589
   0   4  14      173.00      173.00     13.15 o   0.33476
   2   4  14      120.19      120.19     10.96 o   0.34284
   4   4  14      419.26      419.26     20.48 o   0.35951
   6   4  14       74.75       74.75      8.65 o   0.38367
   8   4  14        4.59        4.59      2.14 o   0.41399
  10   4  14     3794.33     3794.33     61.60 o   0.44924
  12   4  14       59.96       59.96      7.74 o   0.48835
  14   4  14       39.19       39.19      6.26 o   0.53046
  16   4  14     2591.17     2591.17     50.90 o   0.57491
  18   4  14     1577.48     1577.48     39.72 o   0.62121
  20   4  14       14.09       14.09      3.75 o   0.66897
  22   4  14      712.38      712.38     26.69 o   0.71789
  24   4  14        1.50        1.50      1.23 o   0.76777
 -23   5  14       83.83       83.83      9.16 o   0.72056
 -21   5  14       57.13       57.13      7.56 o   0.67301
 -19   5  14      812.84      812.84     28.51 o   0.62684
 -17   5  14       72.25       72.25      8.50 o   0.58236
 -15   5  14        0.48        0.48      0.69 o   0.54000
 -13   5  14      800.18      800.18     28.29 o   0.50029
 -11   5  14     3094.87     3094.87     55.63 o   0.46391
  -9   5  14     1989.77     1989.77     44.61 o   0.43172
  -7   5  14      509.72      509.72     22.58 o   0.40471
  -5   5  14    11029.52    11029.52    105.02 o   0.38397
  -3   5  14     1167.93     1167.93     34.17 o   0.37056
  -1   5  14      352.62      352.62     18.78 o   0.36528
   1   5  14      642.27      642.27     25.34 o   0.36849
   3   5  14       10.07       10.07      3.17 o   0.37997
   5   5  14      628.25      628.25     25.06 o   0.39901
   7   5  14     1743.17     1743.17     41.75 o   0.42460
   9   5  14       95.60       95.60      9.78 o   0.45562
  11   5  14      525.86      525.86     22.93 o   0.49106
  13   5  14     1458.56     1458.56     38.19 o   0.53002
  15   5  14      227.14      227.14     15.07 o   0.57179
  17   5  14      507.29      507.29     22.52 o   0.61579
  19   5  14       18.28       18.28      4.28 o   0.66159
  21   5  14       31.97       31.97      5.65 o   0.70882
  23   5  14       26.00       26.00      5.10 o   0.75723
 -24   6  14      345.36      345.36     18.58 o   0.76242
 -22   6  14        0.33        0.33      0.57 o   0.71547
 -20   6  14       45.25       45.25      6.73 o   0.66990
 -18   6  14     1195.83     1195.83     34.58 o   0.62599
 -16   6  14     1292.44     1292.44     35.95 o   0.58412
 -14   6  14     9069.87     9069.87     95.24 o   0.54476
 -12   6  14      932.97      932.97     30.54 o   0.50850
 -10   6  14     1466.90     1466.90     38.30 o   0.47605
  -8   6  14     7374.62     7374.62     85.88 o   0.44823
  -6   6  14    11486.84    11486.84    107.18 o   0.42595
  -4   6  14        3.38        3.38      1.84 o   0.41012
  -2   6  14     2383.81     2383.81     48.82 o   0.40149
   0   6  14     1365.92     1365.92     36.96 o   0.40054
   2   6  14     3394.08     3394.08     58.26 o   0.40732
   4   6  14     2592.77     2592.77     50.92 o   0.42145
   6   6  14     7714.53     7714.53     87.83 o   0.44223
   8   6  14      991.14      991.14     31.48 o   0.46879
  10   6  14       70.74       70.74      8.41 o   0.50019
  12   6  14      362.58      362.58     19.04 o   0.53558
  14   6  14      240.52      240.52     15.51 o   0.57424
  16   6  14      472.63      472.63     21.74 o   0.61554
  18   6  14      159.80      159.80     12.64 o   0.65899
  20   6  14       28.82       28.82      5.37 o   0.70419
  22   6  14      305.17      305.17     17.47 o   0.75083
  24   6  14      109.50      109.50     10.46 o   0.79864
 -23   7  14        0.03        0.03      0.18 o   0.75977
 -21   7  14      671.50      671.50     25.91 o   0.71484
 -19   7  14      207.50      207.50     14.40 o   0.67154
 -17   7  14       22.09       22.09      4.70 o   0.63023
 -15   7  14        7.04        7.04      2.65 o   0.59130
 -13   7  14       52.22       52.22      7.23 o   0.55527
 -11   7  14     2551.75     2551.75     50.51 o   0.52274
  -9   7  14      850.23      850.23     29.16 o   0.49439
  -7   7  14      116.01      116.01     10.77 o   0.47099
  -5   7  14      195.85      195.85     13.99 o   0.45329
  -3   7  14      633.38      633.38     25.17 o   0.44199
  -1   7  14     3885.65     3885.65     62.33 o   0.43758
   1   7  14    10726.59    10726.59    103.57 o   0.44026
   3   7  14        7.75        7.75      2.78 o   0.44991
   5   7  14     1135.52     1135.52     33.70 o   0.46611
   7   7  14     2450.41     2450.41     49.50 o   0.48819
   9   7  14      971.07      971.07     31.16 o   0.51540
  11   7  14       78.61       78.61      8.87 o   0.54697
  13   7  14       49.81       49.81      7.06 o   0.58220
  15   7  14      707.78      707.78     26.60 o   0.62047
  17   7  14       97.16       97.16      9.86 o   0.66124
  19   7  14       66.52       66.52      8.16 o   0.70409
  21   7  14      266.14      266.14     16.31 o   0.74865
  23   7  14      617.93      617.93     24.86 o   0.79464
 -24   8  14      174.64      174.64     13.22 o   0.80560
 -22   8  14      684.17      684.17     26.16 o   0.76133
 -20   8  14      596.06      596.06     24.41 o   0.71866
 -18   8  14      466.72      466.72     21.60 o   0.67792
 -16   8  14     1702.17     1702.17     41.26 o   0.63946
 -14   8  14      403.24      403.24     20.08 o   0.60372
 -12   8  14       99.99       99.99     10.00 o   0.57122
 -10   8  14       65.23       65.23      8.08 o   0.54253
  -8   8  14     7796.64     7796.64     88.30 o   0.51829
  -6   8  14       19.34       19.34      4.40 o   0.49915
  -4   8  14       57.64       57.64      7.59 o   0.48571
  -2   8  14      589.17      589.17     24.27 o   0.47845
   0   8  14     5746.08     5746.08     75.80 o   0.47765
   2   8  14      146.15      146.15     12.09 o   0.48335
   4   8  14      747.98      747.98     27.35 o   0.49531
   6   8  14     1119.94     1119.94     33.47 o   0.51312
   8   8  14      392.08      392.08     19.80 o   0.53617
  10   8  14      157.03      157.03     12.53 o   0.56383
  12   8  14      192.45      192.45     13.87 o   0.59546
  14   8  14     1087.34     1087.34     32.97 o   0.63045
  16   8  14      341.87      341.87     18.49 o   0.66829
  18   8  14       56.91       56.91      7.54 o   0.70851
  20   8  14      115.90      115.90     10.77 o   0.75074
  22   8  14       71.29       71.29      8.44 o   0.79464
  24   8  14      166.94      166.94     12.92 o   0.83997
 -23   9  14       33.06       33.06      5.75 o   0.80910
 -21   9  14      505.95      505.95     22.49 o   0.76706
 -19   9  14      349.46      349.46     18.69 o   0.72688
 -17   9  14       74.81       74.81      8.65 o   0.68889
 -15   9  14     1025.11     1025.11     32.02 o   0.65347
 -13   9  14     1885.79     1885.79     43.43 o   0.62106
 -11   9  14      678.35      678.35     26.05 o   0.59216
  -9   9  14      719.80      719.80     26.83 o   0.56729
  -7   9  14       46.20       46.20      6.80 o   0.54701
  -5   9  14        7.85        7.85      2.80 o   0.53185
  -3   9  14      214.79      214.79     14.66 o   0.52225
  -1   9  14      373.69      373.69     19.33 o   0.51852
   1   9  14       27.69       27.69      5.26 o   0.52079
   3   9  14       36.26       36.26      6.02 o   0.52897
   5   9  14      170.16      170.16     13.04 o   0.54281
   7   9  14      113.30      113.30     10.64 o   0.56189
   9   9  14     2598.94     2598.94     50.98 o   0.58568
  11   9  14      249.79      249.79     15.80 o   0.61365
  13   9  14     1247.32     1247.32     35.32 o   0.64525
  15   9  14     1437.99     1437.99     37.92 o   0.67998
  17   9  14      549.73      549.73     23.45 o   0.71738
  19   9  14        1.21        1.21      1.10 o   0.75705
  21   9  14       39.23       39.23      6.26 o   0.79866
  23   9  14       12.50       12.50      3.54 o   0.84193
 -24  10  14      195.51      195.51     13.98 o   0.85794
 -22  10  14       67.66       67.66      8.23 o   0.81651
 -20  10  14      326.89      326.89     18.08 o   0.77688
 -18  10  14       10.83       10.83      3.29 o   0.73935
 -16  10  14        8.04        8.04      2.84 o   0.70425
 -14  10  14      227.27      227.27     15.08 o   0.67197
 -12  10  14      120.07      120.07     10.96 o   0.64293
 -10  10  14        0.02        0.02      0.14 o   0.61758
  -8  10  14      336.68      336.68     18.35 o   0.59640
  -6  10  14       19.99       19.99      4.47 o   0.57984
  -4  10  14      304.89      304.89     17.46 o   0.56831
  -2  10  14      826.30      826.30     28.75 o   0.56212
   0  10  14       66.14       66.14      8.13 o   0.56144
   2  10  14      291.60      291.60     17.08 o   0.56629
   4  10  14        8.79        8.79      2.97 o   0.57654
   6  10  14        9.68        9.68      3.11 o   0.59191
   8  10  14       44.49       44.49      6.67 o   0.61200
  10  10  14       46.33       46.33      6.81 o   0.63637
  12  10  14       45.18       45.18      6.72 o   0.66455
  14  10  14        2.16        2.16      1.47 o   0.69608
  16  10  14       11.58       11.58      3.40 o   0.73053
  18  10  14      191.58      191.58     13.84 o   0.76750
  20  10  14       21.76       21.76      4.66 o   0.80664
  22  10  14        0.23        0.23      0.48 o   0.84766
  24  10  14        0.51        0.51      0.72 o   0.89029
 -23  11  14       12.89       12.89      3.59 o   0.86682
 -21  11  14      634.99      634.99     25.20 o   0.82772
 -19  11  14     1206.63     1206.63     34.74 o   0.79063
 -17  11  14      648.50      648.50     25.47 o   0.75585
 -15  11  14      477.42      477.42     21.85 o   0.72372
 -13  11  14      671.60      671.60     25.92 o   0.69459
 -11  11  14        5.26        5.26      2.29 o   0.66887
  -9  11  14      528.40      528.40     22.99 o   0.64696
  -7  11  14     2000.56     2000.56     44.73 o   0.62925
  -5  11  14       94.00       94.00      9.70 o   0.61612
  -3  11  14      507.56      507.56     22.53 o   0.60785
  -1  11  14        4.70        4.70      2.17 o   0.60465
   1  11  14      872.59      872.59     29.54 o   0.60660
   3  11  14        9.53        9.53      3.09 o   0.61364
   5  11  14      592.85      592.85     24.35 o   0.62561
   7  11  14      350.11      350.11     18.71 o   0.64223
   9  11  14      256.44      256.44     16.01 o   0.66315
  11  11  14      844.22      844.22     29.06 o   0.68797
  13  11  14      885.24      885.24     29.75 o   0.71630
  15  11  14      280.39      280.39     16.74 o   0.74774
  17  11  14       15.49       15.49      3.94 o   0.78190
  19  11  14      115.71      115.71     10.76 o   0.81845
  21  11  14      148.45      148.45     12.18 o   0.85709
  23  11  14        0.34        0.34      0.59 o   0.89754
 -24  12  14       50.71       50.71      7.12 o   0.91786
 -22  12  14        1.88        1.88      1.37 o   0.87926
 -20  12  14       35.57       35.57      5.96 o   0.84259
 -18  12  14        0.65        0.65      0.80 o   0.80812
 -16  12  14       68.28       68.28      8.26 o   0.77613
 -14  12  14      503.66      503.66     22.44 o   0.74697
 -12  12  14     1556.70     1556.70     39.46 o   0.72095
 -10  12  14      409.76      409.76     20.24 o   0.69844
  -8  12  14      788.76      788.76     28.08 o   0.67978
  -6  12  14       32.48       32.48      5.70 o   0.66530
  -4  12  14       47.41       47.41      6.89 o   0.65528
  -2  12  14     1290.02     1290.02     35.92 o   0.64991
   0  12  14     1572.03     1572.03     39.65 o   0.64933
   2  12  14      100.70      100.70     10.03 o   0.65353
   4  12  14      422.63      422.63     20.56 o   0.66243
   6  12  14     2187.41     2187.41     46.77 o   0.67584
   8  12  14       10.46       10.46      3.23 o   0.69351
  10  12  14      143.72      143.72     11.99 o   0.71511
  12  12  14       67.96       67.96      8.24 o   0.74030
  14  12  14      272.39      272.39     16.50 o   0.76873
  16  12  14       37.40       37.40      6.12 o   0.80005
  18  12  14      189.51      189.51     13.77 o   0.83395
  20  12  14       72.14       72.14      8.49 o   0.87010
  22  12  14       35.81       35.81      5.98 o   0.90826
  24  12  14       19.60       19.60      4.43 o   0.94817
 -23  13  14        6.20        6.20      2.49 o   0.93138
 -21  13  14       46.16       46.16      6.79 o   0.89510
 -19  13  14       22.46       22.46      4.74 o   0.86092
 -17  13  14      291.92      291.92     17.09 o   0.82910
 -15  13  14      653.78      653.78     25.57 o   0.79991
 -13  13  14      409.69      409.69     20.24 o   0.77366
 -11  13  14      152.03      152.03     12.33 o   0.75065
  -9  13  14      293.40      293.40     17.13 o   0.73119
  -7  13  14       52.06       52.06      7.21 o   0.71557
  -5  13  14       14.20       14.20      3.77 o   0.70405
  -3  13  14      144.80      144.80     12.03 o   0.69683
  -1  13  14      814.32      814.32     28.54 o   0.69404
   1  13  14       34.10       34.10      5.84 o   0.69573
   3  13  14      385.79      385.79     19.64 o   0.70188
   5  13  14      207.90      207.90     14.42 o   0.71237
   7  13  14      236.05      236.05     15.36 o   0.72701
   9  13  14        2.68        2.68      1.64 o   0.74555
  11  13  14       34.52       34.52      5.88 o   0.76772
  13  13  14       51.45       51.45      7.17 o   0.79321
  15  13  14        0.15        0.15      0.39 o   0.82170
  17  13  14      532.12      532.12     23.07 o   0.85291
  19  13  14      210.55      210.55     14.51 o   0.88654
  21  13  14      360.02      360.02     18.97 o   0.92233
  23  13  14      131.46      131.46     11.47 o   0.96003
 -24  14  14       93.91       93.91      9.69 o   0.98399
 -22  14  14       43.36       43.36      6.59 o   0.94808
 -20  14  14       39.65       39.65      6.30 o   0.91417
 -18  14  14      166.52      166.52     12.90 o   0.88250
 -16  14  14        0.28        0.28      0.53 o   0.85331
 -14  14  14      179.58      179.58     13.40 o   0.82687
 -12  14  14      184.24      184.24     13.57 o   0.80345
 -10  14  14      792.22      792.22     28.15 o   0.78331
  -8  14  14      612.76      612.76     24.75 o   0.76672
  -6  14  14      504.80      504.80     22.47 o   0.75391
  -4  14  14      564.35      564.35     23.76 o   0.74508
  -2  14  14      759.55      759.55     27.56 o   0.74037
   0  14  14      216.73      216.73     14.72 o   0.73985
   2  14  14      122.51      122.51     11.07 o   0.74354
   4  14  14      116.37      116.37     10.79 o   0.75138
   6  14  14      114.98      114.98     10.72 o   0.76323
   8  14  14       20.46       20.46      4.52 o   0.77892
  10  14  14       38.75       38.75      6.22 o   0.79821
  12  14  14       99.09       99.09      9.95 o   0.82086
  14  14  14       11.20       11.20      3.35 o   0.84658
  16  14  14       57.21       57.21      7.56 o   0.87513
  18  14  14      133.60      133.60     11.56 o   0.90621
  20  14  14      245.41      245.41     15.67 o   0.93960
  22  14  14      159.42      159.42     12.63 o   0.97504
  24  14  14       53.34       53.34      7.30 o   1.01232
 -23   1  15       20.18       20.18      4.49 o   0.68563
 -21   1  15      213.66      213.66     14.62 o   0.63561
 -19   1  15     1922.75     1922.75     43.85 o   0.58663
 -17   1  15       17.15       17.15      4.14 o   0.53900
 -15   1  15      324.23      324.23     18.01 o   0.49310
 -13   1  15       30.61       30.61      5.53 o   0.44945
 -11   1  15      179.65      179.65     13.40 o   0.40878
  -9   1  15     1033.30     1033.30     32.15 o   0.37207
  -7   1  15     3291.79     3291.79     57.37 o   0.34060
  -5   1  15     2935.80     2935.80     54.18 o   0.31595
  -3   1  15    18458.21    18458.21    135.86 o   0.29979
  -1   1  15    14380.19    14380.19    119.92 o   0.29353
   1   1  15     4982.97     4982.97     70.59 o   0.29780
   3   1  15      157.93      157.93     12.57 o   0.31216
   5   1  15     4812.11     4812.11     69.37 o   0.33533
   7   1  15       68.44       68.44      8.27 o   0.36563
   9   1  15      837.22      837.22     28.93 o   0.40145
  11   1  15        2.89        2.89      1.70 o   0.44145
  13   1  15       56.97       56.97      7.55 o   0.48459
  15   1  15     4161.08     4161.08     64.51 o   0.53011
  17   1  15      332.22      332.22     18.23 o   0.57745
  19   1  15     1372.03     1372.03     37.04 o   0.62619
  21   1  15      684.92      684.92     26.17 o   0.67603
  23   1  15      291.80      291.80     17.08 o   0.72674
 -24   2  15      252.05      252.05     15.88 o   0.71605
 -22   2  15       20.43       20.43      4.52 o   0.66597
 -20   2  15      175.76      175.76     13.26 o   0.61688
 -18   2  15      756.55      756.55     27.51 o   0.56904
 -16   2  15     1251.44     1251.44     35.38 o   0.52279
 -14   2  15       18.07       18.07      4.25 o   0.47859
 -12   2  15     1861.82     1861.82     43.15 o   0.43707
 -10   2  15     1315.53     1315.53     36.27 o   0.39906
  -8   2  15     2119.84     2119.84     46.04 o   0.36565
  -6   2  15      209.42      209.42     14.47 o   0.33822
  -4   2  15     4379.66     4379.66     66.18 o   0.31831
  -2   2  15       42.58       42.58      6.53 o   0.30739
   0   2  15    31386.53    31386.53    177.16 o   0.30643
   2   2  15     1681.55     1681.55     41.01 o   0.31550
   4   2  15      323.41      323.41     17.98 o   0.33380
   6   2  15      368.78      368.78     19.20 o   0.35992
   8   2  15     3076.77     3076.77     55.47 o   0.39230
  10   2  15     1474.99     1474.99     38.41 o   0.42953
  12   2  15     2999.39     2999.39     54.77 o   0.47045
  14   2  15     6413.45     6413.45     80.08 o   0.51419
  16   2  15      846.56      846.56     29.10 o   0.56009
  18   2  15      636.54      636.54     25.23 o   0.60766
  20   2  15      661.20      661.20     25.71 o   0.65653
  22   2  15      501.00      501.00     22.38 o   0.70644
  24   2  15     1566.66     1566.66     39.58 o   0.75718
 -23   3  15       43.70       43.70      6.61 o   0.69960
 -21   3  15      533.78      533.78     23.10 o   0.65065
 -19   3  15        7.69        7.69      2.77 o   0.60290
 -17   3  15      386.88      386.88     19.67 o   0.55666
 -15   3  15     3605.39     3605.39     60.04 o   0.51234
 -13   3  15     5016.34     5016.34     70.83 o   0.47048
 -11   3  15       31.29       31.29      5.59 o   0.43180
  -9   3  15       31.99       31.99      5.66 o   0.39722
  -7   3  15      974.09      974.09     31.21 o   0.36791
  -5   3  15     4557.74     4557.74     67.51 o   0.34521
  -3   3  15      463.09      463.09     21.52 o   0.33048
  -1   3  15        3.20        3.20      1.79 o   0.32482
   1   3  15        5.11        5.11      2.26 o   0.32868
   3   3  15      151.33      151.33     12.30 o   0.34175
   5   3  15     2863.90     2863.90     53.52 o   0.36303
   7   3  15      573.38      573.38     23.95 o   0.39119
   9   3  15      468.78      468.78     21.65 o   0.42486
  11   3  15     1995.20     1995.20     44.67 o   0.46284
  13   3  15      498.85      498.85     22.33 o   0.50416
  15   3  15       10.58       10.58      3.25 o   0.54805
  17   3  15      569.60      569.60     23.87 o   0.59396
  19   3  15       70.42       70.42      8.39 o   0.64145
  21   3  15      483.56      483.56     21.99 o   0.69019
  23   3  15      628.51      628.51     25.07 o   0.73993
 -24   4  15      286.64      286.64     16.93 o   0.73604
 -22   4  15      328.68      328.68     18.13 o   0.68741
 -20   4  15     1339.28     1339.28     36.60 o   0.63997
 -18   4  15      595.65      595.65     24.41 o   0.59399
 -16   4  15       41.71       41.71      6.46 o   0.54985
 -14   4  15     1033.55     1033.55     32.15 o   0.50801
 -12   4  15     1838.66     1838.66     42.88 o   0.46910
 -10   4  15      112.07      112.07     10.59 o   0.43390
  -8   4  15    21787.83    21787.83    147.61 o   0.40339
  -6   4  15    10736.87    10736.87    103.62 o   0.37870
  -4   4  15     7307.37     7307.37     85.48 o   0.36103
  -2   4  15     1446.95     1446.95     38.04 o   0.35144
   0   4  15     8197.09     8197.09     90.54 o   0.35060
   2   4  15      950.04      950.04     30.82 o   0.35855
   4   4  15     7564.86     7564.86     86.98 o   0.37476
   6   4  15      575.39      575.39     23.99 o   0.39820
   8   4  15     2736.91     2736.91     52.32 o   0.42769
  10   4  15     2131.54     2131.54     46.17 o   0.46208
  12   4  15      605.13      605.13     24.60 o   0.50035
  14   4  15      392.79      392.79     19.82 o   0.54168
  16   4  15      888.61      888.61     29.81 o   0.58543
  18   4  15        6.14        6.14      2.48 o   0.63109
  20   4  15     1537.06     1537.06     39.21 o   0.67828
  22   4  15     1097.14     1097.14     33.12 o   0.72669
  24   4  15       10.23       10.23      3.20 o   0.77611
 -23   5  15       96.33       96.33      9.81 o   0.72672
 -21   5  15      421.49      421.49     20.53 o   0.67973
 -19   5  15      338.20      338.20     18.39 o   0.63418
 -17   5  15       20.73       20.73      4.55 o   0.59040
 -15   5  15      601.90      601.90     24.53 o   0.54881
 -13   5  15        0.90        0.90      0.95 o   0.50995
 -11   5  15      740.61      740.61     27.21 o   0.47450
  -9   5  15     8957.08     8957.08     94.64 o   0.44326
  -7   5  15     2680.37     2680.37     51.77 o   0.41720
  -5   5  15      835.50      835.50     28.90 o   0.39732
  -3   5  15    11423.51    11423.51    106.88 o   0.38460
  -1   5  15     8099.50     8099.50     90.00 o   0.37974
   1   5  15       78.71       78.71      8.87 o   0.38305
   3   5  15      706.90      706.90     26.59 o   0.39432
   5   5  15     1937.19     1937.19     44.01 o   0.41290
   7   5  15      368.96      368.96     19.21 o   0.43787
   9   5  15      803.77      803.77     28.35 o   0.46819
  11   5  15      246.78      246.78     15.71 o   0.50291
  13   5  15       35.65       35.65      5.97 o   0.54117
  15   5  15       35.64       35.64      5.97 o   0.58229
  17   5  15      171.32      171.32     13.09 o   0.62569
  19   5  15      220.72      220.72     14.86 o   0.67093
  21   5  15      116.64      116.64     10.80 o   0.71767
  23   5  15     1135.52     1135.52     33.70 o   0.76563
 -24   6  15       81.24       81.24      9.01 o   0.76819
 -22   6  15        7.61        7.61      2.76 o   0.72174
 -20   6  15        0.07        0.07      0.26 o   0.67671
 -18   6  15        0.09        0.09      0.30 o   0.63340
 -16   6  15     1131.64     1131.64     33.64 o   0.59220
 -14   6  15       58.58       58.58      7.65 o   0.55357
 -12   6  15     2875.86     2875.86     53.63 o   0.51809
 -10   6  15        2.94        2.94      1.71 o   0.48645
  -8   6  15     2621.26     2621.26     51.20 o   0.45945
  -6   6  15    16451.73    16451.73    128.26 o   0.43793
  -4   6  15      247.92      247.92     15.75 o   0.42274
  -2   6  15      269.98      269.98     16.43 o   0.41459
   0   6  15      403.84      403.84     20.10 o   0.41387
   2   6  15        9.63        9.63      3.10 o   0.42063
   4   6  15     2481.56     2481.56     49.82 o   0.43452
   6   6  15      690.15      690.15     26.27 o   0.45490
   8   6  15       28.78       28.78      5.36 o   0.48092
  10   6  15     2725.44     2725.44     52.21 o   0.51175
  12   6  15       65.39       65.39      8.09 o   0.54655
  14   6  15      533.15      533.15     23.09 o   0.58463
  16   6  15        7.06        7.06      2.66 o   0.62538
  18   6  15       24.27       24.27      4.93 o   0.66831
  20   6  15       33.48       33.48      5.79 o   0.71304
  22   6  15      347.26      347.26     18.63 o   0.75924
  24   6  15      299.20      299.20     17.30 o   0.80667
 -23   7  15        6.90        6.90      2.63 o   0.76562
 -21   7  15     1030.54     1030.54     32.10 o   0.72117
 -19   7  15        3.88        3.88      1.97 o   0.67840
 -17   7  15     3156.61     3156.61     56.18 o   0.63766
 -15   7  15      109.43      109.43     10.46 o   0.59936
 -13   7  15      292.07      292.07     17.09 o   0.56400
 -11   7  15      883.49      883.49     29.72 o   0.53215
  -9   7  15     3437.36     3437.36     58.63 o   0.50450
  -7   7  15     8597.47     8597.47     92.72 o   0.48176
  -5   7  15      945.54      945.54     30.75 o   0.46466
  -3   7  15      561.01      561.01     23.69 o   0.45383
  -1   7  15     3396.57     3396.57     58.28 o   0.44972
   1   7  15     3603.01     3603.01     60.03 o   0.45251
   3   7  15      698.06      698.06     26.42 o   0.46209
   5   7  15     4710.98     4710.98     68.64 o   0.47805
   7   7  15       16.19       16.19      4.02 o   0.49977
   9   7  15      273.63      273.63     16.54 o   0.52654
  11   7  15       40.91       40.91      6.40 o   0.55764
  13   7  15      496.24      496.24     22.28 o   0.59238
  15   7  15     1987.21     1987.21     44.58 o   0.63016
  17   7  15        1.59        1.59      1.26 o   0.67047
  19   7  15      180.28      180.28     13.43 o   0.71288
  21   7  15       54.47       54.47      7.38 o   0.75703
  23   7  15       97.91       97.91      9.89 o   0.80264
 -24   8  15      143.09      143.09     11.96 o   0.81107
 -22   8  15      319.99      319.99     17.89 o   0.76722
 -20   8  15      231.10      231.10     15.20 o   0.72502
 -18   8  15      732.36      732.36     27.06 o   0.68477
 -16   8  15     1571.82     1571.82     39.65 o   0.64685
 -14   8  15        2.84        2.84      1.68 o   0.61168
 -12   8  15      106.83      106.83     10.34 o   0.57977
 -10   8  15     1216.44     1216.44     34.88 o   0.55168
  -8   8  15      909.11      909.11     30.15 o   0.52802
  -6   8  15     1773.91     1773.91     42.12 o   0.50941
  -4   8  15     3524.89     3524.89     59.37 o   0.49642
  -2   8  15      114.11      114.11     10.68 o   0.48949
   0   8  15      959.68      959.68     30.98 o   0.48888
   2   8  15      887.25      887.25     29.79 o   0.49462
   4   8  15      311.87      311.87     17.66 o   0.50649
   6   8  15      348.22      348.22     18.66 o   0.52407
   8   8  15     1903.70     1903.70     43.63 o   0.54681
  10   8  15        6.44        6.44      2.54 o   0.57411
  12   8  15      744.26      744.26     27.28 o   0.60534
  14   8  15     1180.22     1180.22     34.35 o   0.63992
  16   8  15     1213.79     1213.79     34.84 o   0.67736
  18   8  15      626.42      626.42     25.03 o   0.71719
  20   8  15      703.49      703.49     26.52 o   0.75904
  22   8  15      144.56      144.56     12.02 o   0.80260
  24   8  15       86.47       86.47      9.30 o   0.84760
 -23   9  15       14.77       14.77      3.84 o   0.81459
 -21   9  15       69.12       69.12      8.31 o   0.77296
 -19   9  15       15.56       15.56      3.94 o   0.73322
 -17   9  15       28.14       28.14      5.30 o   0.69570
 -15   9  15     1136.92     1136.92     33.72 o   0.66077
 -13   9  15      351.24      351.24     18.74 o   0.62887
 -11   9  15        0.62        0.62      0.79 o   0.60048
  -9   9  15      101.03      101.03     10.05 o   0.57612
  -7   9  15       90.78       90.78      9.53 o   0.55632
  -5   9  15       10.49       10.49      3.24 o   0.54157
  -3   9  15     2115.78     2115.78     46.00 o   0.53230
  -1   9  15     1742.56     1742.56     41.74 o   0.52880
   1   9  15     1299.95     1299.95     36.05 o   0.53119
   3   9  15     1881.66     1881.66     43.38 o   0.53937
   5   9  15       10.93       10.93      3.31 o   0.55310
   7   9  15     1282.61     1282.61     35.81 o   0.57198
   9   9  15     1594.43     1594.43     39.93 o   0.59551
  11   9  15      776.50      776.50     27.87 o   0.62318
  13   9  15       35.22       35.22      5.93 o   0.65445
  15   9  15      969.47      969.47     31.14 o   0.68883
  17   9  15      475.84      475.84     21.81 o   0.72589
  19   9  15       94.28       94.28      9.71 o   0.76524
  21   9  15       28.89       28.89      5.38 o   0.80653
  23   9  15       37.35       37.35      6.11 o   0.84949
 -24  10  15        0.86        0.86      0.93 o   0.86307
 -22  10  15        0.35        0.35      0.59 o   0.82200
 -20  10  15       83.92       83.92      9.16 o   0.78276
 -18  10  15        4.53        4.53      2.13 o   0.74564
 -16  10  15        0.46        0.46      0.68 o   0.71097
 -14  10  15     1155.67     1155.67     34.00 o   0.67913
 -12  10  15        6.79        6.79      2.61 o   0.65054
 -10  10  15        4.67        4.67      2.16 o   0.62563
  -8  10  15      803.03      803.03     28.34 o   0.60487
  -6  10  15      850.60      850.60     29.17 o   0.58870
  -4  10  15       39.43       39.43      6.28 o   0.57749
  -2  10  15      664.99      664.99     25.79 o   0.57154
   0  10  15        7.69        7.69      2.77 o   0.57102
   2  10  15     1931.56     1931.56     43.95 o   0.57594
   4  10  15      693.99      693.99     26.34 o   0.58617
   6  10  15      771.85      771.85     27.78 o   0.60142
   8  10  15        1.65        1.65      1.28 o   0.62134
  10  10  15     1817.11     1817.11     42.63 o   0.64550
  12  10  15      114.12      114.12     10.68 o   0.67342
  14  10  15      755.20      755.20     27.48 o   0.70468
  16  10  15     2034.97     2034.97     45.11 o   0.73883
  18  10  15      106.47      106.47     10.32 o   0.77551
  20  10  15      383.08      383.08     19.57 o   0.81438
  22  10  15      256.24      256.24     16.01 o   0.85512
  24  10  15       35.21       35.21      5.93 o   0.89749
 -23  11  15        2.16        2.16      1.47 o   0.87195
 -21  11  15       74.29       74.29      8.62 o   0.83319
 -19  11  15      173.00      173.00     13.15 o   0.79646
 -17  11  15      636.51      636.51     25.23 o   0.76206
 -15  11  15       83.92       83.92      9.16 o   0.73032
 -13  11  15       41.76       41.76      6.46 o   0.70158
 -11  11  15       69.08       69.08      8.31 o   0.67625
  -9  11  15       34.78       34.78      5.90 o   0.65472
  -7  11  15      831.90      831.90     28.84 o   0.63736
  -5  11  15        0.35        0.35      0.59 o   0.62453
  -3  11  15        3.55        3.55      1.88 o   0.61651
  -1  11  15      126.60      126.60     11.25 o   0.61349
   1  11  15       13.51       13.51      3.68 o   0.61555
   3  11  15      986.13      986.13     31.40 o   0.62262
   5  11  15      832.56      832.56     28.85 o   0.63455
   7  11  15       40.61       40.61      6.37 o   0.65107
   9  11  15      476.48      476.48     21.83 o   0.67184
  11  11  15      413.40      413.40     20.33 o   0.69648
  13  11  15        0.03        0.03      0.19 o   0.72460
  15  11  15        8.57        8.57      2.93 o   0.75580
  17  11  15      253.15      253.15     15.91 o   0.78972
  19  11  15       12.17       12.17      3.49 o   0.82603
  21  11  15       24.49       24.49      4.95 o   0.86442
  23  11  15        1.20        1.20      1.10 o   0.90464
 -24  12  15        0.26        0.26      0.51 o   0.92266
 -22  12  15      338.43      338.43     18.40 o   0.88436
 -20  12  15      106.41      106.41     10.32 o   0.84801
 -18  12  15       31.33       31.33      5.60 o   0.81387
 -16  12  15        0.44        0.44      0.67 o   0.78224
 -14  12  15      837.59      837.59     28.94 o   0.75342
 -12  12  15     2484.00     2484.00     49.84 o   0.72775
 -10  12  15     1423.70     1423.70     37.73 o   0.70557
  -8  12  15      161.80      161.80     12.72 o   0.68723
  -6  12  15      192.36      192.36     13.87 o   0.67303
  -4  12  15      449.05      449.05     21.19 o   0.66325
  -2  12  15      555.43      555.43     23.57 o   0.65808
   0  12  15      289.07      289.07     17.00 o   0.65763
   2  12  15       98.20       98.20      9.91 o   0.66191
   4  12  15      419.44      419.44     20.48 o   0.67082
   6  12  15       98.22       98.22      9.91 o   0.68420
   8  12  15       47.60       47.60      6.90 o   0.70177
  10  12  15       53.49       53.49      7.31 o   0.72324
  12  12  15        9.68        9.68      3.11 o   0.74827
  14  12  15      260.80      260.80     16.15 o   0.77652
  16  12  15       74.65       74.65      8.64 o   0.80764
  18  12  15       14.57       14.57      3.82 o   0.84133
  20  12  15      283.86      283.86     16.85 o   0.87728
  22  12  15        9.27        9.27      3.04 o   0.91523
  24  12  15       12.58       12.58      3.55 o   0.95494
 -23  13  15       61.23       61.23      7.82 o   0.93615
 -21  13  15       17.85       17.85      4.23 o   0.90016
 -19  13  15      111.08      111.08     10.54 o   0.86628
 -17  13  15        1.81        1.81      1.34 o   0.83476
 -15  13  15        0.60        0.60      0.77 o   0.80588
 -13  13  15      648.22      648.22     25.46 o   0.77994
 -11  13  15     1201.32     1201.32     34.66 o   0.75723
  -9  13  15        8.79        8.79      2.97 o   0.73806
  -7  13  15     1809.51     1809.51     42.54 o   0.72271
  -5  13  15     2462.02     2462.02     49.62 o   0.71142
  -3  13  15      415.40      415.40     20.38 o   0.70439
  -1  13  15      464.88      464.88     21.56 o   0.70175
   1  13  15        5.39        5.39      2.32 o   0.70355
   3  13  15      246.55      246.55     15.70 o   0.70975
   5  13  15      598.11      598.11     24.46 o   0.72024
   7  13  15      110.17      110.17     10.50 o   0.73484
   9  13  15     1057.32     1057.32     32.52 o   0.75330
  11  13  15      714.54      714.54     26.73 o   0.77535
  13  13  15       92.84       92.84      9.64 o   0.80070
  15  13  15        2.00        2.00      1.41 o   0.82904
  17  13  15       12.52       12.52      3.54 o   0.86008
  19  13  15      470.45      470.45     21.69 o   0.89354
  21  13  15      304.39      304.39     17.45 o   0.92915
  23  13  15       31.25       31.25      5.59 o   0.96667
 -24  14  15        1.94        1.94      1.39 o   0.98847
 -22  14  15       45.02       45.02      6.71 o   0.95282
 -20  14  15      110.71      110.71     10.52 o   0.91918
 -18  14  15      111.82      111.82     10.57 o   0.88778
 -16  14  15      103.16      103.16     10.16 o   0.85887
 -14  14  15       27.42       27.42      5.24 o   0.83270
 -12  14  15      258.80      258.80     16.09 o   0.80955
 -10  14  15      139.10      139.10     11.79 o   0.78968
  -8  14  15       42.68       42.68      6.53 o   0.77333
  -6  14  15       25.51       25.51      5.05 o   0.76075
  -4  14  15      174.82      174.82     13.22 o   0.75211
  -2  14  15        0.24        0.24      0.49 o   0.74755
   0  14  15       97.89       97.89      9.89 o   0.74715
   2  14  15        9.41        9.41      3.07 o   0.75092
   4  14  15       97.38       97.38      9.87 o   0.75879
   6  14  15        1.06        1.06      1.03 o   0.77064
   8  14  15      222.11      222.11     14.90 o   0.78628
  10  14  15      170.34      170.34     13.05 o   0.80550
  12  14  15        3.38        3.38      1.84 o   0.82805
  14  14  15      102.25      102.25     10.11 o   0.85366
  16  14  15      299.03      299.03     17.29 o   0.88207
  18  14  15       78.98       78.98      8.89 o   0.91301
  20  14  15       16.47       16.47      4.06 o   0.94624
  22  14  15       14.39       14.39      3.79 o   0.98153
  24  14  15        3.68        3.68      1.92 o   1.01866
 -24   0  16        0.43        0.43      0.65 o   0.71599
 -22   0  16      167.61      167.61     12.95 o   0.66603
 -20   0  16       19.88       19.88      4.46 o   0.61708
 -18   0  16     1113.97     1113.97     33.38 o   0.56941
 -16   0  16      324.34      324.34     18.01 o   0.52335
 -14   0  16     8357.22     8357.22     91.42 o   0.47938
 -12   0  16     7370.42     7370.42     85.85 o   0.43812
 -10   0  16     4695.59     4695.59     68.52 o   0.40042
  -8   0  16      938.34      938.34     30.63 o   0.36737
  -6   0  16     6429.41     6429.41     80.18 o   0.34032
  -4   0  16       20.68       20.68      4.55 o   0.32081
  -2   0  16    24170.75    24170.75    155.47 o   0.31025
   0   0  16    47731.80    47731.80    218.48 o   0.30956
   2   0  16    11117.51    11117.51    105.44 o   0.31881
   4   0  16     2211.63     2211.63     47.03 o   0.33718
   6   0  16      480.04      480.04     21.91 o   0.36328
   8   0  16     8216.51     8216.51     90.64 o   0.39560
  10   0  16    27125.37    27125.37    164.70 o   0.43274
  12   0  16      638.75      638.75     25.27 o   0.47357
  14   0  16      662.46      662.46     25.74 o   0.51721
  16   0  16        3.04        3.04      1.74 o   0.56301
  18   0  16      852.19      852.19     29.19 o   0.61049
  20   0  16     1331.62     1331.62     36.49 o   0.65928
  22   0  16     1168.80     1168.80     34.19 o   0.70911
  24   0  16     1218.08     1218.08     34.90 o   0.75978
 -23   1  16      294.49      294.49     17.16 o   0.69264
 -21   1  16       23.48       23.48      4.85 o   0.64330
 -19   1  16      317.30      317.30     17.81 o   0.59510
 -17   1  16      630.56      630.56     25.11 o   0.54836
 -15   1  16      663.65      663.65     25.76 o   0.50348
 -13   1  16     1322.08     1322.08     36.36 o   0.46099
 -11   1  16      307.61      307.61     17.54 o   0.42164
  -9   1  16     1199.80     1199.80     34.64 o   0.38637
  -7   1  16      223.18      223.18     14.94 o   0.35641
  -5   1  16     1083.46     1083.46     32.92 o   0.33318
  -3   1  16      580.56      580.56     24.09 o   0.31816
  -1   1  16    13379.05    13379.05    115.67 o   0.31254
   1   1  16      241.00      241.00     15.52 o   0.31681
   3   1  16      298.24      298.24     17.27 o   0.33061
   5   1  16     5069.94     5069.94     71.20 o   0.35280
   7   1  16       41.41       41.41      6.43 o   0.38194
   9   1  16     3312.13     3312.13     57.55 o   0.41656
  11   1  16     2042.60     2042.60     45.20 o   0.45542
  13   1  16     6073.48     6073.48     77.93 o   0.49752
  15   1  16       88.28       88.28      9.40 o   0.54211
  17   1  16      561.94      561.94     23.71 o   0.58862
  19   1  16        7.48        7.48      2.74 o   0.63664
  21   1  16      309.50      309.50     17.59 o   0.68584
  23   1  16       56.06       56.06      7.49 o   0.73600
 -24   2  16        6.85        6.85      2.62 o   0.72271
 -22   2  16      220.79      220.79     14.86 o   0.67325
 -20   2  16      102.94      102.94     10.15 o   0.62487
 -18   2  16      127.34      127.34     11.28 o   0.57784
 -16   2  16      706.61      706.61     26.58 o   0.53251
 -14   2  16      798.19      798.19     28.25 o   0.48936
 -12   2  16      895.15      895.15     29.92 o   0.44903
 -10   2  16     4153.57     4153.57     64.45 o   0.41232
  -8   2  16      206.60      206.60     14.37 o   0.38030
  -6   2  16      851.71      851.71     29.18 o   0.35425
  -4   2  16     1947.23     1947.23     44.13 o   0.33554
  -2   2  16       36.30       36.30      6.02 o   0.32546
   0   2  16     1900.42     1900.42     43.59 o   0.32481
   2   2  16      850.69      850.69     29.17 o   0.33363
   4   2  16     1938.94     1938.94     44.03 o   0.35123
   6   2  16       70.59       70.59      8.40 o   0.37636
   8   2  16       32.88       32.88      5.73 o   0.40765
  10   2  16      191.56      191.56     13.84 o   0.44378
  12   2  16     3365.82     3365.82     58.02 o   0.48367
  14   2  16     1752.77     1752.77     41.87 o   0.52648
  16   2  16     1472.03     1472.03     38.37 o   0.57154
  18   2  16       69.22       69.22      8.32 o   0.61836
  20   2  16        4.09        4.09      2.02 o   0.66658
  22   2  16       16.04       16.04      4.00 o   0.71590
  24   2  16        3.95        3.95      1.99 o   0.76612
 -23   3  16      651.79      651.79     25.53 o   0.70647
 -21   3  16     1962.26     1962.26     44.30 o   0.65816
 -19   3  16       46.03       46.03      6.78 o   0.61114
 -17   3  16       22.46       22.46      4.74 o   0.56573
 -15   3  16     1756.31     1756.31     41.91 o   0.52234
 -13   3  16     1328.03     1328.03     36.44 o   0.48152
 -11   3  16      276.42      276.42     16.63 o   0.44399
  -9   3  16       81.30       81.30      9.02 o   0.41065
  -7   3  16      569.18      569.18     23.86 o   0.38259
  -5   3  16      317.50      317.50     17.82 o   0.36104
  -3   3  16     2895.20     2895.20     53.81 o   0.34723
  -1   3  16      729.35      729.35     27.01 o   0.34209
   1   3  16     2652.96     2652.96     51.51 o   0.34600
   3   3  16       66.18       66.18      8.13 o   0.35868
   5   3  16    11861.31    11861.31    108.91 o   0.37923
   7   3  16      148.34      148.34     12.18 o   0.40648
   9   3  16     5069.58     5069.58     71.20 o   0.43917
  11   3  16     2709.17     2709.17     52.05 o   0.47618
  13   3  16     2003.09     2003.09     44.76 o   0.51660
  15   3  16      254.30      254.30     15.95 o   0.55967
  17   3  16      142.32      142.32     11.93 o   0.60484
  19   3  16      300.17      300.17     17.33 o   0.65166
  21   3  16     2437.87     2437.87     49.37 o   0.69981
  23   3  16      111.96      111.96     10.58 o   0.74903
 -24   4  16       94.35       94.35      9.71 o   0.74252
 -22   4  16       30.95       30.95      5.56 o   0.69447
 -20   4  16      103.89      103.89     10.19 o   0.64768
 -18   4  16      758.66      758.66     27.54 o   0.60243
 -16   4  16       81.60       81.60      9.03 o   0.55910
 -14   4  16        0.41        0.41      0.64 o   0.51817
 -12   4  16     1210.86     1210.86     34.80 o   0.48026
 -10   4  16      292.29      292.29     17.10 o   0.44613
  -8   4  16    17262.07    17262.07    131.39 o   0.41672
  -6   4  16     2811.24     2811.24     53.02 o   0.39308
  -4   4  16     8905.24     8905.24     94.37 o   0.37631
  -2   4  16      542.38      542.38     23.29 o   0.36735
   0   4  16     3182.56     3182.56     56.41 o   0.36677
   2   4  16     4295.51     4295.51     65.54 o   0.37461
   4   4  16      277.63      277.63     16.66 o   0.39036
   6   4  16        5.36        5.36      2.31 o   0.41312
   8   4  16       96.56       96.56      9.83 o   0.44181
  10   4  16     2009.15     2009.15     44.82 o   0.47535
  12   4  16      564.31      564.31     23.76 o   0.51280
  14   4  16       26.97       26.97      5.19 o   0.55335
  16   4  16      121.52      121.52     11.02 o   0.59639
  18   4  16       11.71       11.71      3.42 o   0.64140
  20   4  16       31.85       31.85      5.64 o   0.68800
  22   4  16      310.07      310.07     17.61 o   0.73589
  24   4  16       62.64       62.64      7.91 o   0.78483
 -23   5  16       21.47       21.47      4.63 o   0.73335
 -21   5  16       63.61       63.61      7.98 o   0.68693
 -19   5  16     1366.95     1366.95     36.97 o   0.64202
 -17   5  16      994.71      994.71     31.54 o   0.59895
 -15   5  16      224.97      224.97     15.00 o   0.55815
 -13   5  16      210.86      210.86     14.52 o   0.52015
 -11   5  16     5646.16     5646.16     75.14 o   0.48562
  -9   5  16    12154.81    12154.81    110.25 o   0.45533
  -7   5  16      705.14      705.14     26.55 o   0.43020
  -5   5  16    10390.51    10390.51    101.93 o   0.41116
  -3   5  16     4394.46     4394.46     66.29 o   0.39908
  -1   5  16     2700.40     2700.40     51.97 o   0.39462
   1   5  16      832.55      832.55     28.85 o   0.39801
   3   5  16      214.00      214.00     14.63 o   0.40908
   5   5  16     4449.27     4449.27     66.70 o   0.42722
   7   5  16      960.59      960.59     30.99 o   0.45158
   9   5  16        4.01        4.01      2.00 o   0.48121
  11   5  16      464.40      464.40     21.55 o   0.51522
  13   5  16      125.14      125.14     11.19 o   0.55278
  15   5  16     1183.93     1183.93     34.41 o   0.59323
  17   5  16      146.80      146.80     12.12 o   0.63602
  19   5  16     1318.08     1318.08     36.31 o   0.68070
  21   5  16       26.64       26.64      5.16 o   0.72693
  23   5  16      255.55      255.55     15.99 o   0.77443
 -24   6  16      199.66      199.66     14.13 o   0.77440
 -22   6  16      177.76      177.76     13.33 o   0.72846
 -20   6  16      499.85      499.85     22.36 o   0.68400
 -18   6  16      696.30      696.30     26.39 o   0.64132
 -16   6  16     3113.44     3113.44     55.80 o   0.60080
 -14   6  16     1151.68     1151.68     33.94 o   0.56291
 -12   6  16     3887.81     3887.81     62.35 o   0.52822
 -10   6  16     3747.78     3747.78     61.22 o   0.49739
  -8   6  16      740.39      740.39     27.21 o   0.47119
  -6   6  16     3499.93     3499.93     59.16 o   0.45042
  -4   6  16        2.60        2.60      1.61 o   0.43587
  -2   6  16      262.50      262.50     16.20 o   0.42815
   0   6  16       33.19       33.19      5.76 o   0.42766
   2   6  16     1109.25     1109.25     33.31 o   0.43440
   4   6  16     5499.97     5499.97     74.16 o   0.44805
   6   6  16     1169.65     1169.65     34.20 o   0.46802
   8   6  16       25.40       25.40      5.04 o   0.49352
  10   6  16      124.13      124.13     11.14 o   0.52376
  12   6  16      411.72      411.72     20.29 o   0.55797
  14   6  16      825.71      825.71     28.74 o   0.59546
  16   6  16      177.40      177.40     13.32 o   0.63565
  18   6  16      189.03      189.03     13.75 o   0.67806
  20   6  16        9.30        9.30      3.05 o   0.72230
  22   6  16      184.94      184.94     13.60 o   0.76805
  24   6  16       40.08       40.08      6.33 o   0.81507
 -23   7  16       27.58       27.58      5.25 o   0.77191
 -21   7  16       14.95       14.95      3.87 o   0.72795
 -19   7  16        0.11        0.11      0.34 o   0.68573
 -17   7  16      278.29      278.29     16.68 o   0.64559
 -15   7  16       18.15       18.15      4.26 o   0.60793
 -13   7  16      268.54      268.54     16.39 o   0.57324
 -11   7  16      121.14      121.14     11.01 o   0.54209
  -9   7  16      286.21      286.21     16.92 o   0.51514
  -7   7  16     1988.46     1988.46     44.59 o   0.49306
  -5   7  16     6497.28     6497.28     80.61 o   0.47654
  -3   7  16      332.98      332.98     18.25 o   0.46616
  -1   7  16     1661.94     1661.94     40.77 o   0.46235
   1   7  16      226.48      226.48     15.05 o   0.46525
   3   7  16     1170.97     1170.97     34.22 o   0.47475
   5   7  16        2.49        2.49      1.58 o   0.49047
   7   7  16      680.07      680.07     26.08 o   0.51182
   9   7  16       27.53       27.53      5.25 o   0.53815
  11   7  16      415.13      415.13     20.37 o   0.56876
  13   7  16       54.36       54.36      7.37 o   0.60300
  15   7  16       80.13       80.13      8.95 o   0.64029
  17   7  16       27.72       27.72      5.27 o   0.68012
  19   7  16        0.53        0.53      0.73 o   0.72208
  21   7  16        1.63        1.63      1.28 o   0.76581
  23   7  16      237.14      237.14     15.40 o   0.81104
 -24   8  16      361.27      361.27     19.01 o   0.81696
 -22   8  16      174.38      174.38     13.21 o   0.77355
 -20   8  16       45.04       45.04      6.71 o   0.73183
 -18   8  16      111.20      111.20     10.55 o   0.69210
 -16   8  16        0.44        0.44      0.66 o   0.65473
 -14   8  16      291.00      291.00     17.06 o   0.62015
 -12   8  16     1276.67     1276.67     35.73 o   0.58884
 -10   8  16       27.51       27.51      5.24 o   0.56135
  -8   8  16        1.01        1.01      1.01 o   0.53827
  -6   8  16      239.43      239.43     15.47 o   0.52019
  -4   8  16     2655.46     2655.46     51.53 o   0.50764
  -2   8  16     8036.80     8036.80     89.65 o   0.50103
   0   8  16     4801.10     4801.10     69.29 o   0.50061
   2   8  16      397.83      397.83     19.95 o   0.50638
   4   8  16     1931.31     1931.31     43.95 o   0.51814
   6   8  16      429.96      429.96     20.74 o   0.53550
   8   8  16      814.29      814.29     28.54 o   0.55793
  10   8  16     1006.48     1006.48     31.73 o   0.58485
  12   8  16        4.35        4.35      2.08 o   0.61567
  14   8  16     1612.56     1612.56     40.16 o   0.64984
  16   8  16      953.97      953.97     30.89 o   0.68685
  18   8  16        4.30        4.30      2.07 o   0.72628
  20   8  16      632.32      632.32     25.15 o   0.76774
  22   8  16      899.31      899.31     29.99 o   0.81094
  24   8  16      431.45      431.45     20.77 o   0.85560
 -23   9  16       48.70       48.70      6.98 o   0.82051
 -21   9  16       73.47       73.47      8.57 o   0.77930
 -19   9  16      253.39      253.39     15.92 o   0.74001
 -17   9  16      188.53      188.53     13.73 o   0.70297
 -15   9  16      351.07      351.07     18.74 o   0.66855
 -13   9  16      773.74      773.74     27.82 o   0.63717
 -11   9  16       29.74       29.74      5.45 o   0.60931
  -9   9  16      590.08      590.08     24.29 o   0.58546
  -7   9  16       22.92       22.92      4.79 o   0.56613
  -5   9  16     1060.69     1060.69     32.57 o   0.55180
  -3   9  16     2384.50     2384.50     48.83 o   0.54286
  -1   9  16     1834.08     1834.08     42.83 o   0.53959
   1   9  16      264.33      264.33     16.26 o   0.54208
   3   9  16      219.99      219.99     14.83 o   0.55025
   5   9  16      405.39      405.39     20.13 o   0.56387
   7   9  16     1293.40     1293.40     35.96 o   0.58254
   9   9  16     4929.41     4929.41     70.21 o   0.60580
  11   9  16        7.58        7.58      2.75 o   0.63315
  13   9  16       88.57       88.57      9.41 o   0.66408
  15   9  16      596.38      596.38     24.42 o   0.69811
  17   9  16       63.28       63.28      7.96 o   0.73482
  19   9  16      137.93      137.93     11.74 o   0.77381
  21   9  16     1733.86     1733.86     41.64 o   0.81478
  23   9  16      458.33      458.33     21.41 o   0.85742
 -24  10  16       82.47       82.47      9.08 o   0.86861
 -22  10  16        0.02        0.02      0.15 o   0.82791
 -20  10  16        7.26        7.26      2.70 o   0.78907
 -18  10  16        8.98        8.98      3.00 o   0.75238
 -16  10  16       43.75       43.75      6.61 o   0.71815
 -14  10  16      174.40      174.40     13.21 o   0.68677
 -12  10  16       94.09       94.09      9.70 o   0.65863
 -10  10  16        0.02        0.02      0.14 o   0.63418
  -8  10  16      141.57      141.57     11.90 o   0.61384
  -6  10  16       38.06       38.06      6.17 o   0.59805
  -4  10  16      183.98      183.98     13.56 o   0.58716
  -2  10  16      294.84      294.84     17.17 o   0.58146
   0  10  16      187.40      187.40     13.69 o   0.58110
   2  10  16      170.62      170.62     13.06 o   0.58607
   4  10  16        6.77        6.77      2.60 o   0.59627
   6  10  16      693.10      693.10     26.33 o   0.61141
   8  10  16       74.03       74.03      8.60 o   0.63115
  10  10  16      134.53      134.53     11.60 o   0.65506
  12  10  16      159.16      159.16     12.62 o   0.68272
  14  10  16       54.88       54.88      7.41 o   0.71369
  16  10  16       46.92       46.92      6.85 o   0.74755
  18  10  16       13.57       13.57      3.68 o   0.78393
  20  10  16        9.25        9.25      3.04 o   0.82249
  22  10  16      296.55      296.55     17.22 o   0.86295
  24  10  16       55.92       55.92      7.48 o   0.90505
 -23  11  16      285.16      285.16     16.89 o   0.87748
 -21  11  16      143.20      143.20     11.97 o   0.83907
 -19  11  16      131.87      131.87     11.48 o   0.80272
 -17  11  16        1.02        1.02      1.01 o   0.76871
 -15  11  16       75.00       75.00      8.66 o   0.73736
 -13  11  16       91.18       91.18      9.55 o   0.70903
 -11  11  16      345.94      345.94     18.60 o   0.68410
  -9  11  16      996.82      996.82     31.57 o   0.66295
  -7  11  16     1014.06     1014.06     31.84 o   0.64594
  -5  11  16      652.01      652.01     25.53 o   0.63342
  -3  11  16       27.46       27.46      5.24 o   0.62565
  -1  11  16      449.33      449.33     21.20 o   0.62281
   1  11  16     2375.79     2375.79     48.74 o   0.62497
   3  11  16     3355.57     3355.57     57.93 o   0.63207
   5  11  16      131.29      131.29     11.46 o   0.64396
   7  11  16      123.50      123.50     11.11 o   0.66037
   9  11  16      394.49      394.49     19.86 o   0.68098
  11  11  16       83.79       83.79      9.15 o   0.70542
  13  11  16       66.49       66.49      8.15 o   0.73331
  15  11  16     2029.94     2029.94     45.05 o   0.76426
  17  11  16       59.11       59.11      7.69 o   0.79793
  19  11  16       18.67       18.67      4.32 o   0.83398
  21  11  16      420.30      420.30     20.50 o   0.87212
  23  11  16       59.89       59.89      7.74 o   0.91209
 -24  12  16       97.72       97.72      9.89 o   0.92784
 -22  12  16       21.05       21.05      4.59 o   0.88986
 -20  12  16        6.83        6.83      2.61 o   0.85384
 -18  12  16       78.74       78.74      8.87 o   0.82005
 -16  12  16        3.70        3.70      1.92 o   0.78877
 -14  12  16        0.18        0.18      0.43 o   0.76030
 -12  12  16       21.48       21.48      4.63 o   0.73499
 -10  12  16      158.09      158.09     12.57 o   0.71316
  -8  12  16        0.50        0.50      0.71 o   0.69514
  -6  12  16     2943.43     2943.43     54.25 o   0.68123
  -4  12  16     1633.18     1633.18     40.41 o   0.67169
  -2  12  16     1365.68     1365.68     36.96 o   0.66672
   0  12  16      189.76      189.76     13.78 o   0.66640
   2  12  16       72.23       72.23      8.50 o   0.67074
   4  12  16      879.77      879.77     29.66 o   0.67967
   6  12  16      471.64      471.64     21.72 o   0.69299
   8  12  16      988.33      988.33     31.44 o   0.71046
  10  12  16      355.83      355.83     18.86 o   0.73179
  12  12  16        2.10        2.10      1.45 o   0.75665
  14  12  16      272.31      272.31     16.50 o   0.78470
  16  12  16       34.39       34.39      5.86 o   0.81562
  18  12  16       55.87       55.87      7.47 o   0.84909
  20  12  16       71.41       71.41      8.45 o   0.88482
  22  12  16       76.60       76.60      8.75 o   0.92255
  24  12  16      143.91      143.91     12.00 o   0.96204
 -23  13  16        7.74        7.74      2.78 o   0.94130
 -21  13  16      142.08      142.08     11.92 o   0.90561
 -19  13  16        4.55        4.55      2.13 o   0.87203
 -17  13  16        2.49        2.49      1.58 o   0.84083
 -15  13  16       79.49       79.49      8.92 o   0.81227
 -13  13  16       17.65       17.65      4.20 o   0.78665
 -11  13  16        0.45        0.45      0.67 o   0.76425
  -9  13  16      181.25      181.25     13.46 o   0.74538
  -7  13  16     1119.30     1119.30     33.46 o   0.73029
  -5  13  16      449.50      449.50     21.20 o   0.71924
  -3  13  16       74.88       74.88      8.65 o   0.71241
  -1  13  16      248.75      248.75     15.77 o   0.70991
   1  13  16        0.38        0.38      0.62 o   0.71181
   3  13  16      154.42      154.42     12.43 o   0.71805
   5  13  16       67.68       67.68      8.23 o   0.72854
   7  13  16       15.28       15.28      3.91 o   0.74309
   9  13  16       14.80       14.80      3.85 o   0.76146
  11  13  16        2.49        2.49      1.58 o   0.78339
  13  13  16       33.52       33.52      5.79 o   0.80859
  15  13  16        0.43        0.43      0.66 o   0.83677
  17  13  16       57.65       57.65      7.59 o   0.86763
  19  13  16       15.70       15.70      3.96 o   0.90089
  21  13  16       18.37       18.37      4.29 o   0.93631
  23  13  16       75.12       75.12      8.67 o   0.97365
 -24  14  16       98.41       98.41      9.92 o   0.99330
 -22  14  16       35.78       35.78      5.98 o   0.95792
 -20  14  16       89.36       89.36      9.45 o   0.92456
 -18  14  16      190.63      190.63     13.81 o   0.89344
 -16  14  16       10.05       10.05      3.17 o   0.86482
 -14  14  16       58.16       58.16      7.63 o   0.83894
 -12  14  16      191.45      191.45     13.84 o   0.81607
 -10  14  16      998.66      998.66     31.60 o   0.79646
  -8  14  16        8.68        8.68      2.95 o   0.78037
  -6  14  16      806.19      806.19     28.39 o   0.76801
  -4  14  16        7.67        7.67      2.77 o   0.75956
  -2  14  16       96.09       96.09      9.80 o   0.75516
   0  14  16     1651.41     1651.41     40.64 o   0.75488
   2  14  16     1073.77     1073.77     32.77 o   0.75872
   4  14  16       26.77       26.77      5.17 o   0.76662
   6  14  16       59.63       59.63      7.72 o   0.77845
   8  14  16       19.46       19.46      4.41 o   0.79405
  10  14  16      263.22      263.22     16.22 o   0.81319
  12  14  16       15.73       15.73      3.97 o   0.83563
  14  14  16        1.62        1.62      1.27 o   0.86112
  16  14  16      311.06      311.06     17.64 o   0.88938
  18  14  16      460.57      460.57     21.46 o   0.92017
  20  14  16        2.02        2.02      1.42 o   0.95324
  22  14  16      140.60      140.60     11.86 o   0.98836
  24  14  16      169.27      169.27     13.01 o   1.02532
 -23   1  17      175.86      175.86     13.26 o   0.70012
 -21   1  17      314.28      314.28     17.73 o   0.65147
 -19   1  17      445.54      445.54     21.11 o   0.60407
 -17   1  17      274.06      274.06     16.55 o   0.55823
 -15   1  17       76.71       76.71      8.76 o   0.51437
 -13   1  17      264.67      264.67     16.27 o   0.47305
 -11   1  17     1696.91     1696.91     41.19 o   0.43498
  -9   1  17     1420.37     1420.37     37.69 o   0.40110
  -7   1  17     2572.20     2572.20     50.72 o   0.37255
  -5   1  17     5070.77     5070.77     71.21 o   0.35062
  -3   1  17       41.99       41.99      6.48 o   0.33664
  -1   1  17     9570.17     9570.17     97.83 o   0.33158
   1   1  17       20.47       20.47      4.52 o   0.33587
   3   1  17     7320.27     7320.27     85.56 o   0.34915
   5   1  17      477.80      477.80     21.86 o   0.37046
   7   1  17      327.76      327.76     18.10 o   0.39852
   9   1  17      202.06      202.06     14.21 o   0.43201
  11   1  17      656.06      656.06     25.61 o   0.46977
  13   1  17     3095.59     3095.59     55.64 o   0.51085
  15   1  17     2315.68     2315.68     48.12 o   0.55452
  17   1  17       36.81       36.81      6.07 o   0.60022
  19   1  17      683.36      683.36     26.14 o   0.64751
  21   1  17      286.16      286.16     16.92 o   0.69606
  23   1  17     2569.85     2569.85     50.69 o   0.74564
 -24   2  17      489.23      489.23     22.12 o   0.72982
 -22   2  17     3640.78     3640.78     60.34 o   0.68101
 -20   2  17       33.89       33.89      5.82 o   0.63335
 -18   2  17       20.55       20.55      4.53 o   0.58714
 -16   2  17       18.90       18.90      4.35 o   0.54275
 -14   2  17      295.35      295.35     17.19 o   0.50065
 -12   2  17      569.14      569.14     23.86 o   0.46148
 -10   2  17       37.87       37.87      6.15 o   0.42605
  -8   2  17     4454.02     4454.02     66.74 o   0.39536
  -6   2  17     3200.17     3200.17     56.57 o   0.37059
  -4   2  17      668.80      668.80     25.86 o   0.35300
  -2   2  17      403.34      403.34     20.08 o   0.34367
   0   2  17     1067.27     1067.27     32.67 o   0.34330
   2   2  17      155.01      155.01     12.45 o   0.35190
   4   2  17    11183.91    11183.91    105.75 o   0.36885
   6   2  17       57.90       57.90      7.61 o   0.39307
   8   2  17       60.01       60.01      7.75 o   0.42332
  10   2  17     2318.57     2318.57     48.15 o   0.45840
  12   2  17     6179.67     6179.67     78.61 o   0.49729
  14   2  17     2708.91     2708.91     52.05 o   0.53917
  16   2  17       44.52       44.52      6.67 o   0.58340
  18   2  17        1.50        1.50      1.22 o   0.62947
  20   2  17       10.79       10.79      3.28 o   0.67702
  22   2  17      826.04      826.04     28.74 o   0.72575
  24   2  17       13.75       13.75      3.71 o   0.77544
 -23   3  17       20.12       20.12      4.49 o   0.71381
 -21   3  17        7.41        7.41      2.72 o   0.66616
 -19   3  17       51.22       51.22      7.16 o   0.61988
 -17   3  17       91.07       91.07      9.54 o   0.57530
 -15   3  17        3.82        3.82      1.95 o   0.53285
 -13   3  17     6617.02     6617.02     81.35 o   0.49307
 -11   3  17      161.86      161.86     12.72 o   0.45668
  -9   3  17     1268.18     1268.18     35.61 o   0.42453
  -7   3  17     7071.91     7071.91     84.09 o   0.39767
  -5   3  17      806.66      806.66     28.40 o   0.37721
  -3   3  17     2049.45     2049.45     45.27 o   0.36424
  -1   3  17      412.22      412.22     20.30 o   0.35958
   1   3  17      433.78      433.78     20.83 o   0.36353
   3   3  17      140.10      140.10     11.84 o   0.37584
   5   3  17     1287.70     1287.70     35.88 o   0.39572
   7   3  17     1538.01     1538.01     39.22 o   0.42210
   9   3  17      413.40      413.40     20.33 o   0.45385
  11   3  17     1104.46     1104.46     33.23 o   0.48993
  13   3  17      181.58      181.58     13.48 o   0.52945
  15   3  17       64.18       64.18      8.01 o   0.57170
  17   3  17      397.87      397.87     19.95 o   0.61612
  19   3  17      190.09      190.09     13.79 o   0.66228
  21   3  17        0.84        0.84      0.91 o   0.70982
  23   3  17       91.60       91.60      9.57 o   0.75850
 -24   4  17      675.55      675.55     25.99 o   0.74944
 -22   4  17       77.94       77.94      8.83 o   0.70199
 -20   4  17      131.37      131.37     11.46 o   0.65586
 -18   4  17     1181.67     1181.67     34.38 o   0.61136
 -16   4  17     2296.74     2296.74     47.92 o   0.56885
 -14   4  17       26.51       26.51      5.15 o   0.52884
 -12   4  17     3312.91     3312.91     57.56 o   0.49192
 -10   4  17     3502.70     3502.70     59.18 o   0.45885
  -8   4  17     6071.09     6071.09     77.92 o   0.43050
  -6   4  17       82.75       82.75      9.10 o   0.40787
  -4   4  17       73.76       73.76      8.59 o   0.39195
  -2   4  17       15.56       15.56      3.95 o   0.38358
   0   4  17     1997.85     1997.85     44.70 o   0.38324
   2   4  17      209.59      209.59     14.48 o   0.39097
   4   4  17     4085.41     4085.41     63.92 o   0.40629
   6   4  17     3928.31     3928.31     62.68 o   0.42840
   8   4  17     1259.82     1259.82     35.49 o   0.45631
  10   4  17     5705.57     5705.57     75.54 o   0.48903
  12   4  17     1100.27     1100.27     33.17 o   0.52566
  14   4  17      549.30      549.30     23.44 o   0.56545
  16   4  17     1349.44     1349.44     36.73 o   0.60776
  18   4  17     3096.21     3096.21     55.64 o   0.65212
  20   4  17      912.98      912.98     30.22 o   0.69813
  22   4  17       67.87       67.87      8.24 o   0.74548
  24   4  17      261.78      261.78     16.18 o   0.79394
 -23   5  17      288.41      288.41     16.98 o   0.74041
 -21   5  17      409.83      409.83     20.24 o   0.69459
 -19   5  17      232.02      232.02     15.23 o   0.65034
 -17   5  17      110.62      110.62     10.52 o   0.60800
 -15   5  17      251.31      251.31     15.85 o   0.56800
 -13   5  17     1488.31     1488.31     38.58 o   0.53086
 -11   5  17      332.84      332.84     18.24 o   0.49724
  -9   5  17    10557.86    10557.86    102.75 o   0.46789
  -7   5  17     6405.11     6405.11     80.03 o   0.44366
  -5   5  17     5406.40     5406.40     73.53 o   0.42542
  -3   5  17     8280.90     8280.90     91.00 o   0.41396
  -1   5  17        1.34        1.34      1.16 o   0.40987
   1   5  17       20.45       20.45      4.52 o   0.41334
   3   5  17     1609.76     1609.76     40.12 o   0.42421
   5   5  17      720.80      720.80     26.85 o   0.44191
   7   5  17        3.32        3.32      1.82 o   0.46568
   9   5  17        8.97        8.97      3.00 o   0.49465
  11   5  17       23.79       23.79      4.88 o   0.52794
  13   5  17       20.48       20.48      4.53 o   0.56481
  15   5  17      768.87      768.87     27.73 o   0.60460
  17   5  17      328.66      328.66     18.13 o   0.64676
  19   5  17      151.66      151.66     12.32 o   0.69087
  21   5  17       57.61       57.61      7.59 o   0.73658
  23   5  17      414.30      414.30     20.35 o   0.78360
 -24   6  17        3.72        3.72      1.93 o   0.78105
 -22   6  17       75.03       75.03      8.66 o   0.73564
 -20   6  17        7.04        7.04      2.65 o   0.69175
 -18   6  17      377.49      377.49     19.43 o   0.64971
 -16   6  17     2838.22     2838.22     53.27 o   0.60989
 -14   6  17     2665.91     2665.91     51.63 o   0.57275
 -12   6  17      271.60      271.60     16.48 o   0.53885
 -10   6  17       42.12       42.12      6.49 o   0.50883
  -8   6  17     3032.53     3032.53     55.07 o   0.48343
  -6   6  17      632.12      632.12     25.14 o   0.46339
  -4   6  17       25.10       25.10      5.01 o   0.44944
  -2   6  17        1.45        1.45      1.20 o   0.44215
   0   6  17      228.54      228.54     15.12 o   0.44186
   2   6  17      572.84      572.84     23.93 o   0.44858
   4   6  17      248.42      248.42     15.76 o   0.46200
   6   6  17      185.63      185.63     13.62 o   0.48156
   8   6  17     1463.32     1463.32     38.25 o   0.50655
  10   6  17      403.40      403.40     20.08 o   0.53621
  12   6  17      928.01      928.01     30.46 o   0.56982
  14   6  17       57.72       57.72      7.60 o   0.60671
  16   6  17      113.26      113.26     10.64 o   0.64633
  18   6  17      149.14      149.14     12.21 o   0.68821
  20   6  17      165.81      165.81     12.88 o   0.73195
  22   6  17       23.94       23.94      4.89 o   0.77724
  24   6  17       10.56       10.56      3.25 o   0.82384
 -23   7  17      817.68      817.68     28.60 o   0.77863
 -21   7  17     1126.97     1126.97     33.57 o   0.73519
 -19   7  17     1057.65     1057.65     32.52 o   0.69353
 -17   7  17       83.05       83.05      9.11 o   0.65399
 -15   7  17      426.62      426.62     20.65 o   0.61698
 -13   7  17       55.75       55.75      7.47 o   0.58297
 -11   7  17      191.29      191.29     13.83 o   0.55253
  -9   7  17      670.74      670.74     25.90 o   0.52628
  -7   7  17     2776.10     2776.10     52.69 o   0.50485
  -5   7  17      121.03      121.03     11.00 o   0.48890
  -3   7  17      527.44      527.44     22.97 o   0.47897
  -1   7  17      144.19      144.19     12.01 o   0.47543
   1   7  17     3390.46     3390.46     58.23 o   0.47843
   3   7  17        2.47        2.47      1.57 o   0.48784
   5   7  17      107.28      107.28     10.36 o   0.50332
   7   7  17     2948.30     2948.30     54.30 o   0.52431
   9   7  17     3030.00     3030.00     55.05 o   0.55020
  11   7  17      243.65      243.65     15.61 o   0.58032
  13   7  17       95.81       95.81      9.79 o   0.61405
  15   7  17      453.66      453.66     21.30 o   0.65083
  17   7  17      521.95      521.95     22.85 o   0.69018
  19   7  17       64.08       64.08      8.01 o   0.73168
  21   7  17        2.48        2.48      1.58 o   0.77498
  23   7  17      208.16      208.16     14.43 o   0.81980
 -24   8  17      129.60      129.60     11.38 o   0.82326
 -22   8  17      151.39      151.39     12.30 o   0.78031
 -20   8  17        7.77        7.77      2.79 o   0.73908
 -18   8  17      124.42      124.42     11.15 o   0.69989
 -16   8  17      543.46      543.46     23.31 o   0.66308
 -14   8  17       56.82       56.82      7.54 o   0.62909
 -12   8  17      398.87      398.87     19.97 o   0.59839
 -10   8  17      371.14      371.14     19.26 o   0.57151
  -8   8  17      126.78      126.78     11.26 o   0.54902
  -6   8  17      904.84      904.84     30.08 o   0.53146
  -4   8  17     1006.44     1006.44     31.72 o   0.51934
  -2   8  17       24.32       24.32      4.93 o   0.51305
   0   8  17        4.92        4.92      2.22 o   0.51280
   2   8  17     2188.53     2188.53     46.78 o   0.51859
   4   8  17     2305.48     2305.48     48.02 o   0.53024
   6   8  17      314.25      314.25     17.73 o   0.54737
   8   8  17      194.66      194.66     13.95 o   0.56948
  10   8  17        9.66        9.66      3.11 o   0.59602
  12   8  17      529.92      529.92     23.02 o   0.62643
  14   8  17      171.91      171.91     13.11 o   0.66016
  16   8  17     1036.08     1036.08     32.19 o   0.69675
  18   8  17      234.13      234.13     15.30 o   0.73576
  20   8  17        0.40        0.40      0.64 o   0.77683
  22   8  17      313.27      313.27     17.70 o   0.81965
  24   8  17       46.72       46.72      6.84 o   0.86396
 -23   9  17        1.60        1.60      1.27 o   0.82683
 -21   9  17        8.18        8.18      2.86 o   0.78606
 -19   9  17       87.63       87.63      9.36 o   0.74724
 -17   9  17      532.38      532.38     23.07 o   0.71070
 -15   9  17      107.64      107.64     10.37 o   0.67680
 -13   9  17      351.51      351.51     18.75 o   0.64595
 -11   9  17       71.88       71.88      8.48 o   0.61861
  -9   9  17       31.03       31.03      5.57 o   0.59528
  -7   9  17      271.81      271.81     16.49 o   0.57643
  -5   9  17       88.61       88.61      9.41 o   0.56251
  -3   9  17     1232.93     1232.93     35.11 o   0.55389
  -1   9  17      521.39      521.39     22.83 o   0.55084
   1   9  17      437.86      437.86     20.93 o   0.55343
   3   9  17      231.74      231.74     15.22 o   0.56159
   5   9  17      478.15      478.15     21.87 o   0.57508
   7   9  17     1068.76     1068.76     32.69 o   0.59354
   9   9  17     1173.61     1173.61     34.26 o   0.61653
  11   9  17        1.26        1.26      1.12 o   0.64355
  13   9  17      468.78      468.78     21.65 o   0.67413
  15   9  17        6.88        6.88      2.62 o   0.70779
  17   9  17        0.34        0.34      0.58 o   0.74414
  19   9  17       33.49       33.49      5.79 o   0.78278
  21   9  17        1.79        1.79      1.34 o   0.82339
  23   9  17       39.51       39.51      6.29 o   0.86571
 -24  10  17        0.50        0.50      0.71 o   0.87454
 -22  10  17       13.14       13.14      3.63 o   0.83423
 -20  10  17      244.79      244.79     15.65 o   0.79580
 -18  10  17      852.75      852.75     29.20 o   0.75954
 -16  10  17        2.62        2.62      1.62 o   0.72577
 -14  10  17       83.20       83.20      9.12 o   0.69485
 -12  10  17      395.28      395.28     19.88 o   0.66719
 -10  10  17       33.94       33.94      5.83 o   0.64319
  -8  10  17        2.24        2.24      1.50 o   0.62328
  -6  10  17      840.84      840.84     29.00 o   0.60787
  -4  10  17      132.19      132.19     11.50 o   0.59731
  -2  10  17      445.55      445.55     21.11 o   0.59185
   0  10  17     1967.37     1967.37     44.36 o   0.59163
   2  10  17       86.80       86.80      9.32 o   0.59666
   4  10  17      445.07      445.07     21.10 o   0.60681
   6  10  17       13.29       13.29      3.65 o   0.62183
   8  10  17     3209.49     3209.49     56.65 o   0.64138
  10  10  17      669.23      669.23     25.87 o   0.66506
  12  10  17       75.36       75.36      8.68 o   0.69244
  14  10  17       52.56       52.56      7.25 o   0.72310
  16  10  17        0.49        0.49      0.70 o   0.75665
  18  10  17       15.41       15.41      3.93 o   0.79272
  20  10  17      323.33      323.33     17.98 o   0.83098
  22  10  17       75.40       75.40      8.68 o   0.87114
  24  10  17       53.06       53.06      7.28 o   0.91295
 -23  11  17       87.84       87.84      9.37 o   0.88339
 -21  11  17       62.63       62.63      7.91 o   0.84536
 -19  11  17       37.71       37.71      6.14 o   0.80939
 -17  11  17      210.65      210.65     14.51 o   0.77578
 -15  11  17      459.73      459.73     21.44 o   0.74484
 -13  11  17      346.11      346.11     18.60 o   0.71693
 -11  11  17       72.91       72.91      8.54 o   0.69240
  -9  11  17      422.34      422.34     20.55 o   0.67164
  -7  11  17        1.00        1.00      1.00 o   0.65498
  -5  11  17      545.73      545.73     23.36 o   0.64277
  -3  11  17        0.39        0.39      0.63 o   0.63525
  -1  11  17      237.57      237.57     15.41 o   0.63258
   1  11  17       38.07       38.07      6.17 o   0.63484
   3  11  17      314.25      314.25     17.73 o   0.64197
   5  11  17       38.88       38.88      6.24 o   0.65380
   7  11  17        3.92        3.92      1.98 o   0.67010
   9  11  17      113.03      113.03     10.63 o   0.69054
  11  11  17       10.57       10.57      3.25 o   0.71477
  13  11  17       58.85       58.85      7.67 o   0.74242
  15  11  17        9.07        9.07      3.01 o   0.77312
  17  11  17       65.84       65.84      8.11 o   0.80652
  19  11  17       22.82       22.82      4.78 o   0.84230
  21  11  17      168.13      168.13     12.97 o   0.88018
  23  11  17        6.42        6.42      2.53 o   0.91989
 -24  12  17       76.13       76.13      8.73 o   0.93340
 -22  12  17      198.25      198.25     14.08 o   0.89574
 -20  12  17      533.04      533.04     23.09 o   0.86007
 -18  12  17       11.63       11.63      3.41 o   0.82663
 -16  12  17       11.04       11.04      3.32 o   0.79571
 -14  12  17       27.37       27.37      5.23 o   0.76762
 -12  12  17      259.24      259.24     16.10 o   0.74266
 -10  12  17      325.59      325.59     18.04 o   0.72118
  -8  12  17       76.08       76.08      8.72 o   0.70349
  -6  12  17        7.81        7.81      2.80 o   0.68987
  -4  12  17      276.20      276.20     16.62 o   0.68058
  -2  12  17       62.51       62.51      7.91 o   0.67579
   0  12  17       52.13       52.13      7.22 o   0.67560
   2  12  17       80.09       80.09      8.95 o   0.68001
   4  12  17      156.45      156.45     12.51 o   0.68894
   6  12  17       37.82       37.82      6.15 o   0.70220
   8  12  17        1.18        1.18      1.09 o   0.71957
  10  12  17       27.68       27.68      5.26 o   0.74075
  12  12  17      370.50      370.50     19.25 o   0.76543
  14  12  17      577.94      577.94     24.04 o   0.79328
  16  12  17       15.12       15.12      3.89 o   0.82398
  18  12  17       96.30       96.30      9.81 o   0.85722
  20  12  17      182.15      182.15     13.50 o   0.89272
  22  12  17      257.45      257.45     16.05 o   0.93022
  24  12  17        7.57        7.57      2.75 o   0.96948
 -23  13  17        8.14        8.14      2.85 o   0.94682
 -21  13  17       28.02       28.02      5.29 o   0.91144
 -19  13  17      565.65      565.65     23.78 o   0.87818
 -17  13  17      447.13      447.13     21.15 o   0.84730
 -15  13  17      637.50      637.50     25.25 o   0.81907
 -13  13  17      304.84      304.84     17.46 o   0.79377
 -11  13  17      327.16      327.16     18.09 o   0.77169
  -9  13  17      244.95      244.95     15.65 o   0.75311
  -7  13  17      611.36      611.36     24.73 o   0.73830
  -5  13  17       65.30       65.30      8.08 o   0.72749
  -3  13  17       47.73       47.73      6.91 o   0.72085
  -1  13  17       70.57       70.57      8.40 o   0.71850
   1  13  17      209.86      209.86     14.49 o   0.72049
   3  13  17       33.46       33.46      5.78 o   0.72678
   5  13  17      185.31      185.31     13.61 o   0.73725
   7  13  17      866.30      866.30     29.43 o   0.75174
   9  13  17      646.91      646.91     25.43 o   0.77002
  11  13  17      292.45      292.45     17.10 o   0.79182
  13  13  17      279.83      279.83     16.73 o   0.81687
  15  13  17       52.59       52.59      7.25 o   0.84486
  17  13  17      379.69      379.69     19.49 o   0.87553
  19  13  17       19.55       19.55      4.42 o   0.90860
  21  13  17      175.40      175.40     13.24 o   0.94382
  23  13  17      193.93      193.93     13.93 o   0.98096
 -24  14  17       47.21       47.21      6.87 o   0.99849
 -22  14  17        3.44        3.44      1.86 o   0.96339
 -20  14  17       15.86       15.86      3.98 o   0.93031
 -18  14  17       80.54       80.54      8.97 o   0.89949
 -16  14  17        0.04        0.04      0.21 o   0.87116
 -14  14  17       18.88       18.88      4.35 o   0.84557
 -12  14  17      412.12      412.12     20.30 o   0.82299
 -10  14  17        9.78        9.78      3.13 o   0.80366
  -8  14  17      153.35      153.35     12.38 o   0.78782
  -6  14  17      102.79      102.79     10.14 o   0.77568
  -4  14  17        8.14        8.14      2.85 o   0.76743
  -2  14  17      428.51      428.51     20.70 o   0.76319
   0  14  17       62.23       62.23      7.89 o   0.76302
   2  14  17        2.86        2.86      1.69 o   0.76693
   4  14  17      180.98      180.98     13.45 o   0.77485
   6  14  17      217.05      217.05     14.73 o   0.78667
   8  14  17      189.56      189.56     13.77 o   0.80221
  10  14  17       79.91       79.91      8.94 o   0.82126
  12  14  17       33.92       33.92      5.82 o   0.84359
  14  14  17       88.01       88.01      9.38 o   0.86894
  16  14  17      140.07      140.07     11.83 o   0.89705
  18  14  17       81.83       81.83      9.05 o   0.92767
  20  14  17       58.14       58.14      7.62 o   0.96057
  22  14  17        1.23        1.23      1.11 o   0.99552
  24  14  17       34.01       34.01      5.83 o   1.03231
 -24   0  18       14.84       14.84      3.85 o   0.73079
 -22   0  18        9.66        9.66      3.11 o   0.68216
 -20   0  18     3003.26     3003.26     54.80 o   0.63473
 -18   0  18     9225.02     9225.02     96.05 o   0.58877
 -16   0  18     8376.70     8376.70     91.52 o   0.54466
 -14   0  18      345.56      345.56     18.59 o   0.50289
 -12   0  18     8060.10     8060.10     89.78 o   0.46410
 -10   0  18     3866.76     3866.76     62.18 o   0.42908
  -8   0  18     3793.86     3793.86     61.59 o   0.39883
  -6   0  18      938.59      938.59     30.64 o   0.37452
  -4   0  18     3258.63     3258.63     57.08 o   0.35735
  -2   0  18       72.69       72.69      8.53 o   0.34838
   0   0  18     5861.56     5861.56     76.56 o   0.34825
   2   0  18      455.19      455.19     21.34 o   0.35697
   4   0  18     2905.87     2905.87     53.91 o   0.37392
   6   0  18      952.79      952.79     30.87 o   0.39804
   8   0  18    22850.98    22850.98    151.17 o   0.42814
  10   0  18     3990.08     3990.08     63.17 o   0.46304
  12   0  18     1922.44     1922.44     43.85 o   0.50174
  14   0  18      405.47      405.47     20.14 o   0.54343
  16   0  18      734.61      734.61     27.10 o   0.58748
  18   0  18      629.30      629.30     25.09 o   0.63339
  20   0  18       19.93       19.93      4.46 o   0.68079
  22   0  18      248.83      248.83     15.77 o   0.72938
  24   0  18        1.90        1.90      1.38 o   0.77895
 -23   1  18        0.14        0.14      0.38 o   0.70805
 -21   1  18      154.60      154.60     12.43 o   0.66011
 -19   1  18      184.78      184.78     13.59 o   0.61352
 -17   1  18     5018.71     5018.71     70.84 o   0.56859
 -15   1  18      381.22      381.22     19.52 o   0.52575
 -13   1  18        4.16        4.16      2.04 o   0.48557
 -11   1  18     2222.44     2222.44     47.14 o   0.44876
  -9   1  18        6.01        6.01      2.45 o   0.41620
  -7   1  18     1721.01     1721.01     41.49 o   0.38898
  -5   1  18        2.85        2.85      1.69 o   0.36826
  -3   1  18      589.27      589.27     24.27 o   0.35521
  -1   1  18      212.23      212.23     14.57 o   0.35066
   1   1  18     1695.50     1695.50     41.18 o   0.35496
   3   1  18      187.26      187.26     13.68 o   0.36778
   5   1  18      241.29      241.29     15.53 o   0.38829
   7   1  18      160.39      160.39     12.66 o   0.41534
   9   1  18     1705.23     1705.23     41.29 o   0.44776
  11   1  18      473.13      473.13     21.75 o   0.48447
  13   1  18      799.19      799.19     28.27 o   0.52456
  15   1  18      119.29      119.29     10.92 o   0.56733
  17   1  18        7.68        7.68      2.77 o   0.61220
  19   1  18        1.73        1.73      1.32 o   0.65876
  21   1  18      303.94      303.94     17.43 o   0.70666
  23   1  18      106.97      106.97     10.34 o   0.75566
 -24   2  18        4.60        4.60      2.15 o   0.73738
 -22   2  18        1.10        1.10      1.05 o   0.68922
 -20   2  18       18.59       18.59      4.31 o   0.64230
 -18   2  18      325.94      325.94     18.05 o   0.59693
 -16   2  18      204.25      204.25     14.29 o   0.55347
 -14   2  18      531.44      531.44     23.05 o   0.51242
 -12   2  18       28.39       28.39      5.33 o   0.47440
 -10   2  18      568.92      568.92     23.85 o   0.44020
  -8   2  18      210.01      210.01     14.49 o   0.41078
  -6   2  18      969.52      969.52     31.14 o   0.38722
  -4   2  18     1252.54     1252.54     35.39 o   0.37064
  -2   2  18      773.59      773.59     27.81 o   0.36200
   0   2  18     1892.62     1892.62     43.50 o   0.36188
   2   2  18     3623.75     3623.75     60.20 o   0.37027
   4   2  18     2833.62     2833.62     53.23 o   0.38664
   6   2  18      250.97      250.97     15.84 o   0.41002
   8   2  18     1434.64     1434.64     37.88 o   0.43929
  10   2  18      368.15      368.15     19.19 o   0.47337
  12   2  18      745.40      745.40     27.30 o   0.51129
  14   2  18      364.46      364.46     19.09 o   0.55226
  16   2  18      246.74      246.74     15.71 o   0.59565
  18   2  18      265.79      265.79     16.30 o   0.64098
  20   2  18      336.45      336.45     18.34 o   0.68785
  22   2  18      410.52      410.52     20.26 o   0.73598
  24   2  18       24.73       24.73      4.97 o   0.78513
 -23   3  18      626.98      626.98     25.04 o   0.72158
 -21   3  18      910.04      910.04     30.17 o   0.67461
 -19   3  18     1104.84     1104.84     33.24 o   0.62909
 -17   3  18     1037.41     1037.41     32.21 o   0.58535
 -15   3  18      670.68      670.68     25.90 o   0.54384
 -13   3  18     1153.35     1153.35     33.96 o   0.50510
 -11   3  18     4192.35     4192.35     64.75 o   0.46982
  -9   3  18     1179.86     1179.86     34.35 o   0.43883
  -7   3  18      102.03      102.03     10.10 o   0.41310
  -5   3  18     1994.33     1994.33     44.66 o   0.39366
  -3   3  18      379.54      379.54     19.48 o   0.38147
  -1   3  18     1587.02     1587.02     39.84 o   0.37724
   1   3  18      947.70      947.70     30.78 o   0.38124
   3   3  18     2093.69     2093.69     45.76 o   0.39320
   5   3  18      179.87      179.87     13.41 o   0.41245
   7   3  18      136.21      136.21     11.67 o   0.43801
   9   3  18     1393.24     1393.24     37.33 o   0.46887
  11   3  18     3171.00     3171.00     56.31 o   0.50404
  13   3  18     1412.89     1412.89     37.59 o   0.54269
  15   3  18      678.40      678.40     26.05 o   0.58413
  17   3  18     1338.72     1338.72     36.59 o   0.62781
  19   3  18        5.64        5.64      2.38 o   0.67328
  21   3  18       67.82       67.82      8.24 o   0.72022
  23   3  18      467.81      467.81     21.63 o   0.76835
 -24   4  18      150.42      150.42     12.26 o   0.75680
 -22   4  18       46.96       46.96      6.85 o   0.70996
 -20   4  18       55.09       55.09      7.42 o   0.66451
 -18   4  18      521.18      521.18     22.83 o   0.62076
 -16   4  18      731.64      731.64     27.05 o   0.57909
 -14   4  18       92.39       92.39      9.61 o   0.54000
 -12   4  18     1594.22     1594.22     39.93 o   0.50406
 -10   4  18     2900.28     2900.28     53.85 o   0.47202
  -8   4  18    13338.49    13338.49    115.49 o   0.44470
  -6   4  18      121.54      121.54     11.02 o   0.42303
  -4   4  18    10130.23    10130.23    100.65 o   0.40791
  -2   4  18     3048.03     3048.03     55.21 o   0.40008
   0   4  18      828.75      828.75     28.79 o   0.39997
   2   4  18      456.24      456.24     21.36 o   0.40758
   4   4  18       70.97       70.97      8.42 o   0.42250
   6   4  18       32.11       32.11      5.67 o   0.44400
   8   4  18      656.02      656.02     25.61 o   0.47117
  10   4  18      970.70      970.70     31.16 o   0.50309
  12   4  18      253.60      253.60     15.92 o   0.53892
  14   4  18      244.22      244.22     15.63 o   0.57794
  16   4  18       73.29       73.29      8.56 o   0.61954
  18   4  18       82.30       82.30      9.07 o   0.66323
  20   4  18       61.75       61.75      7.86 o   0.70864
  22   4  18       67.19       67.19      8.20 o   0.75544
  24   4  18      664.14      664.14     25.77 o   0.80340
 -23   5  18      116.71      116.71     10.80 o   0.74792
 -21   5  18       51.71       51.71      7.19 o   0.70270
 -19   5  18      127.73      127.73     11.30 o   0.65912
 -17   5  18        4.04        4.04      2.01 o   0.61752
 -15   5  18       15.94       15.94      3.99 o   0.57832
 -13   5  18     2230.34     2230.34     47.23 o   0.54206
 -11   5  18     9159.39     9159.39     95.70 o   0.50934
  -9   5  18       35.25       35.25      5.94 o   0.48090
  -7   5  18      198.55      198.55     14.09 o   0.45754
  -5   5  18     8408.14     8408.14     91.70 o   0.44007
  -3   5  18     7740.80     7740.80     87.98 o   0.42920
  -1   5  18     7518.85     7518.85     86.71 o   0.42545
   1   5  18      185.46      185.46     13.62 o   0.42899
   3   5  18     6731.96     6731.96     82.05 o   0.43966
   5   5  18      741.76      741.76     27.24 o   0.45696
   7   5  18      256.71      256.71     16.02 o   0.48016
   9   5  18      637.51      637.51     25.25 o   0.50846
  11   5  18       39.12       39.12      6.25 o   0.54107
  13   5  18        9.89        9.89      3.14 o   0.57724
  15   5  18      166.75      166.75     12.91 o   0.61636
  17   5  18     1698.73     1698.73     41.22 o   0.65790
  19   5  18      318.67      318.67     17.85 o   0.70143
  21   5  18      616.86      616.86     24.84 o   0.74660
  23   5  18      109.84      109.84     10.48 o   0.79313
 -24   6  18       78.60       78.60      8.87 o   0.78811
 -22   6  18      882.25      882.25     29.70 o   0.74324
 -20   6  18      138.16      138.16     11.75 o   0.69996
 -18   6  18     1214.38     1214.38     34.85 o   0.65857
 -16   6  18     2584.33     2584.33     50.84 o   0.61945
 -14   6  18      382.33      382.33     19.55 o   0.58307
 -12   6  18        1.55        1.55      1.24 o   0.54995
 -10   6  18     3217.01     3217.01     56.72 o   0.52074
  -8   6  18       50.36       50.36      7.10 o   0.49611
  -6   6  18     2469.86     2469.86     49.70 o   0.47679
  -4   6  18     1587.87     1587.87     39.85 o   0.46342
  -2   6  18     2278.13     2278.13     47.73 o   0.45655
   0   6  18     2692.93     2692.93     51.89 o   0.45645
   2   6  18      465.99      465.99     21.59 o   0.46313
   4   6  18     3527.60     3527.60     59.39 o   0.47632
   6   6  18       11.41       11.41      3.38 o   0.49548
   8   6  18      255.20      255.20     15.98 o   0.51997
  10   6  18        6.84        6.84      2.62 o   0.54906
  12   6  18     2221.94     2221.94     47.14 o   0.58207
  14   6  18      377.08      377.08     19.42 o   0.61837
  16   6  18     1208.82     1208.82     34.77 o   0.65741
  18   6  18        0.42        0.42      0.65 o   0.69874
  20   6  18       39.64       39.64      6.30 o   0.74198
  22   6  18      175.68      175.68     13.25 o   0.78680
  24   6  18      234.46      234.46     15.31 o   0.83296
 -23   7  18       81.18       81.18      9.01 o   0.78576
 -21   7  18      296.14      296.14     17.21 o   0.74286
 -19   7  18       62.65       62.65      7.92 o   0.70177
 -17   7  18      285.76      285.76     16.90 o   0.66285
 -15   7  18      224.14      224.14     14.97 o   0.62650
 -13   7  18     1282.66     1282.66     35.81 o   0.59318
 -11   7  18      831.28      831.28     28.83 o   0.56344
  -9   7  18     1030.81     1030.81     32.11 o   0.53788
  -7   7  18      208.44      208.44     14.44 o   0.51710
  -5   7  18     3849.51     3849.51     62.04 o   0.50170
  -3   7  18     4039.28     4039.28     63.56 o   0.49220
  -1   7  18      250.09      250.09     15.81 o   0.48893
   1   7  18        4.02        4.02      2.00 o   0.49202
   3   7  18     1219.22     1219.22     34.92 o   0.50134
   5   7  18     1108.76     1108.76     33.30 o   0.51658
   7   7  18      630.81      630.81     25.12 o   0.53721
   9   7  18      143.21      143.21     11.97 o   0.56265
  11   7  18      184.13      184.13     13.57 o   0.59228
  13   7  18       26.95       26.95      5.19 o   0.62550
  15   7  18      713.14      713.14     26.70 o   0.66177
  17   7  18      165.76      165.76     12.87 o   0.70063
  19   7  18      315.51      315.51     17.76 o   0.74165
  21   7  18      451.34      451.34     21.24 o   0.78451
  23   7  18      223.85      223.85     14.96 o   0.82892
 -24   8  18      245.05      245.05     15.65 o   0.82996
 -22   8  18      191.22      191.22     13.83 o   0.78748
 -20   8  18        0.42        0.42      0.65 o   0.74677
 -18   8  18      745.19      745.19     27.30 o   0.70812
 -16   8  18     4235.04     4235.04     65.08 o   0.67189
 -14   8  18     1169.23     1169.23     34.19 o   0.63850
 -12   8  18      207.21      207.21     14.39 o   0.60841
 -10   8  18       51.48       51.48      7.18 o   0.58214
  -8   8  18      316.52      316.52     17.79 o   0.56022
  -6   8  18     2337.86     2337.86     48.35 o   0.54318
  -4   8  18     3491.90     3491.90     59.09 o   0.53149
  -2   8  18     1512.11     1512.11     38.89 o   0.52550
   0   8  18      215.71      215.71     14.69 o   0.52542
   2   8  18     2017.91     2017.91     44.92 o   0.53123
   4   8  18      441.12      441.12     21.00 o   0.54277
   6   8  18     2725.91     2725.91     52.21 o   0.55966
   8   8  18      350.00      350.00     18.71 o   0.58145
  10   8  18      343.97      343.97     18.55 o   0.60760
  12   8  18        4.94        4.94      2.22 o   0.63759
  14   8  18       19.63       19.63      4.43 o   0.67089
  16   8  18       56.57       56.57      7.52 o   0.70704
  18   8  18      959.29      959.29     30.97 o   0.74563
  20   8  18       55.77       55.77      7.47 o   0.78629
  22   8  18      506.99      506.99     22.52 o   0.82872
  24   8  18       37.53       37.53      6.13 o   0.87266
 -23   9  18      349.85      349.85     18.70 o   0.83355
 -21   9  18      233.53      233.53     15.28 o   0.79324
 -19   9  18      159.11      159.11     12.61 o   0.75490
 -17   9  18     1116.86     1116.86     33.42 o   0.71886
 -15   9  18      905.88      905.88     30.10 o   0.68549
 -13   9  18      337.50      337.50     18.37 o   0.65518
 -11   9  18      116.31      116.31     10.78 o   0.62838
  -9   9  18      513.21      513.21     22.65 o   0.60556
  -7   9  18      143.13      143.13     11.96 o   0.58718
  -5   9  18     3787.92     3787.92     61.55 o   0.57367
  -3   9  18      262.38      262.38     16.20 o   0.56537
  -1   9  18       30.38       30.38      5.51 o   0.56253
   1   9  18      143.48      143.48     11.98 o   0.56522
   3   9  18      128.96      128.96     11.36 o   0.57336
   5   9  18      475.44      475.44     21.80 o   0.58672
   7   9  18     1622.50     1622.50     40.28 o   0.60497
   9   9  18     2912.67     2912.67     53.97 o   0.62767
  11   9  18      539.87      539.87     23.24 o   0.65436
  13   9  18        2.01        2.01      1.42 o   0.68457
  15   9  18      305.30      305.30     17.47 o   0.71787
  17   9  18      496.34      496.34     22.28 o   0.75384
  19   9  18       79.26       79.26      8.90 o   0.79211
  21   9  18       66.92       66.92      8.18 o   0.83237
  23   9  18        6.24        6.24      2.50 o   0.87435
 -24  10  18       18.81       18.81      4.34 o   0.88085
 -22  10  18       47.03       47.03      6.86 o   0.84095
 -20  10  18        3.72        3.72      1.93 o   0.80295
 -18  10  18       20.71       20.71      4.55 o   0.76713
 -16  10  18       63.91       63.91      7.99 o   0.73383
 -14  10  18      654.52      654.52     25.58 o   0.70338
 -12  10  18      332.12      332.12     18.22 o   0.67619
 -10  10  18       76.21       76.21      8.73 o   0.65265
  -8  10  18      417.39      417.39     20.43 o   0.63317
  -6  10  18       12.25       12.25      3.50 o   0.61815
  -4  10  18       26.46       26.46      5.14 o   0.60790
  -2  10  18       42.51       42.51      6.52 o   0.60267
   0  10  18       12.02       12.02      3.47 o   0.60260
   2  10  18      215.15      215.15     14.67 o   0.60768
   4  10  18       51.05       51.05      7.14 o   0.61779
   6  10  18        1.45        1.45      1.20 o   0.63268
   8  10  18      382.76      382.76     19.56 o   0.65203
  10  10  18       22.38       22.38      4.73 o   0.67546
  12  10  18      220.00      220.00     14.83 o   0.70256
  14  10  18      165.72      165.72     12.87 o   0.73291
  16  10  18      389.04      389.04     19.72 o   0.76614
  18  10  18       67.72       67.72      8.23 o   0.80189
  20  10  18      744.01      744.01     27.28 o   0.83983
  22  10  18       11.75       11.75      3.43 o   0.87968
  24  10  18       43.75       43.75      6.61 o   0.92120
 -23  11  18       18.80       18.80      4.34 o   0.88969
 -21  11  18      879.68      879.68     29.66 o   0.85204
 -19  11  18       41.41       41.41      6.44 o   0.81647
 -17  11  18        6.97        6.97      2.64 o   0.78327
 -15  11  18      166.62      166.62     12.91 o   0.75275
 -13  11  18     1533.02     1533.02     39.15 o   0.72526
 -11  11  18     1218.66     1218.66     34.91 o   0.70114
  -9  11  18      205.09      205.09     14.32 o   0.68076
  -7  11  18        0.55        0.55      0.74 o   0.66447
  -5  11  18      364.54      364.54     19.09 o   0.65256
  -3  11  18     1021.52     1021.52     31.96 o   0.64528
  -1  11  18       31.56       31.56      5.62 o   0.64279
   1  11  18      592.89      592.89     24.35 o   0.64514
   3  11  18      332.99      332.99     18.25 o   0.65228
   5  11  18      398.23      398.23     19.96 o   0.66406
   7  11  18       97.80       97.80      9.89 o   0.68024
   9  11  18      353.24      353.24     18.79 o   0.70050
  11  11  18      948.95      948.95     30.81 o   0.72452
  13  11  18      129.40      129.40     11.38 o   0.75192
  15  11  18       72.99       72.99      8.54 o   0.78235
  17  11  18      188.87      188.87     13.74 o   0.81548
  19  11  18        6.56        6.56      2.56 o   0.85099
  21  11  18       15.78       15.78      3.97 o   0.88859
  23  11  18      142.53      142.53     11.94 o   0.92803
 -24  12  18       49.79       49.79      7.06 o   0.93931
 -22  12  18      639.65      639.65     25.29 o   0.90200
 -20  12  18      345.74      345.74     18.59 o   0.86668
 -18  12  18        7.73        7.73      2.78 o   0.83361
 -16  12  18      658.94      658.94     25.67 o   0.80306
 -14  12  18      439.64      439.64     20.97 o   0.77534
 -12  12  18     1211.80     1211.80     34.81 o   0.75076
 -10  12  18      773.08      773.08     27.80 o   0.72963
  -8  12  18      128.80      128.80     11.35 o   0.71227
  -6  12  18      650.56      650.56     25.51 o   0.69894
  -4  12  18      194.87      194.87     13.96 o   0.68989
  -2  12  18        7.14        7.14      2.67 o   0.68529
   0  12  18        0.76        0.76      0.87 o   0.68523
   2  12  18       11.16       11.16      3.34 o   0.68970
   4  12  18      145.32      145.32     12.05 o   0.69862
   6  12  18       35.54       35.54      5.96 o   0.71183
   8  12  18      940.27      940.27     30.66 o   0.72908
  10  12  18        5.85        5.85      2.42 o   0.75011
  12  12  18      395.71      395.71     19.89 o   0.77459
  14  12  18       66.64       66.64      8.16 o   0.80223
  16  12  18        0.47        0.47      0.68 o   0.83270
  18  12  18      380.53      380.53     19.51 o   0.86570
  20  12  18       70.78       70.78      8.41 o   0.90096
  22  12  18      437.83      437.83     20.92 o   0.93822
  24  12  18       17.36       17.36      4.17 o   0.97725
 -23  13  18       91.76       91.76      9.58 o   0.95270
 -21  13  18       32.88       32.88      5.73 o   0.91763
 -19  13  18       29.31       29.31      5.41 o   0.88470
 -17  13  18       18.39       18.39      4.29 o   0.85416
 -15  13  18        3.94        3.94      1.99 o   0.82627
 -13  13  18        1.04        1.04      1.02 o   0.80130
 -11  13  18       77.73       77.73      8.82 o   0.77954
  -9  13  18       54.75       54.75      7.40 o   0.76126
  -7  13  18      123.99      123.99     11.14 o   0.74673
  -5  13  18       21.11       21.11      4.59 o   0.73615
  -3  13  18       76.84       76.84      8.77 o   0.72971
  -1  13  18       69.85       69.85      8.36 o   0.72751
   1  13  18        0.99        0.99      0.99 o   0.72958
   3  13  18      900.34      900.34     30.01 o   0.73591
   5  13  18        3.40        3.40      1.84 o   0.74637
   7  13  18       93.88       93.88      9.69 o   0.76080
   9  13  18      313.21      313.21     17.70 o   0.77897
  11  13  18       77.70       77.70      8.81 o   0.80063
  13  13  18      364.06      364.06     19.08 o   0.82551
  15  13  18      124.38      124.38     11.15 o   0.85332
  17  13  18       13.87       13.87      3.72 o   0.88379
  19  13  18       97.94       97.94      9.90 o   0.91666
  21  13  18       24.16       24.16      4.92 o   0.95167
  23  13  18       27.08       27.08      5.20 o   0.98859
 -24  14  18        2.16        2.16      1.47 o   1.00403
 -22  14  18      122.71      122.71     11.08 o   0.96921
 -20  14  18       37.71       37.71      6.14 o   0.93643
 -18  14  18       11.98       11.98      3.46 o   0.90591
 -16  14  18       96.80       96.80      9.84 o   0.87788
 -14  14  18        1.46        1.46      1.21 o   0.85259
 -12  14  18     1317.08     1317.08     36.29 o   0.83030
 -10  14  18      943.11      943.11     30.71 o   0.81125
  -8  14  18       81.69       81.69      9.04 o   0.79566
  -6  14  18      617.30      617.30     24.85 o   0.78376
  -4  14  18       47.20       47.20      6.87 o   0.77570
  -2  14  18      704.73      704.73     26.55 o   0.77161
   0  14  18        3.27        3.27      1.81 o   0.77155
   2  14  18      344.02      344.02     18.55 o   0.77553
   4  14  18       41.56       41.56      6.45 o   0.78347
   6  14  18      253.53      253.53     15.92 o   0.79527
   8  14  18        0.72        0.72      0.85 o   0.81075
  10  14  18       12.50       12.50      3.54 o   0.82971
  12  14  18        3.73        3.73      1.93 o   0.85191
  14  14  18       60.77       60.77      7.80 o   0.87712
  16  14  18      504.58      504.58     22.46 o   0.90507
  18  14  18      259.83      259.83     16.12 o   0.93552
  20  14  18       73.03       73.03      8.55 o   0.96824
  22  14  18       28.74       28.74      5.36 o   1.00300
  24  14  18       57.43       57.43      7.58 o   1.03960
 -23   1  19      101.74      101.74     10.09 o   0.71642
 -21   1  19       61.50       61.50      7.84 o   0.66920
 -19   1  19      322.79      322.79     17.97 o   0.62342
 -17   1  19      176.11      176.11     13.27 o   0.57940
 -15   1  19      488.77      488.77     22.11 o   0.53759
 -13   1  19      255.02      255.02     15.97 o   0.49854
 -11   1  19     1154.38     1154.38     33.98 o   0.46293
  -9   1  19     1025.14     1025.14     32.02 o   0.43164
  -7   1  19     3726.51     3726.51     61.05 o   0.40566
  -5   1  19     1326.11     1326.11     36.42 o   0.38607
  -3   1  19     2535.26     2535.26     50.35 o   0.37386
  -1   1  19       11.69       11.69      3.42 o   0.36977
   1   1  19      600.48      600.48     24.50 o   0.37407
   3   1  19      212.44      212.44     14.58 o   0.38648
   5   1  19     1738.58     1738.58     41.70 o   0.40625
   7   1  19       24.83       24.83      4.98 o   0.43238
   9   1  19      353.21      353.21     18.79 o   0.46379
  11   1  19       88.14       88.14      9.39 o   0.49948
  13   1  19      123.76      123.76     11.12 o   0.53862
  15   1  19      332.84      332.84     18.24 o   0.58049
  17   1  19     1405.35     1405.35     37.49 o   0.62456
  19   1  19      316.67      316.67     17.80 o   0.67038
  21   1  19       49.72       49.72      7.05 o   0.71763
  23   1  19       44.88       44.88      6.70 o   0.76603
 -24   2  19        5.87        5.87      2.42 o   0.74536
 -22   2  19       81.53       81.53      9.03 o   0.69787
 -20   2  19      160.54      160.54     12.67 o   0.65170
 -18   2  19      145.89      145.89     12.08 o   0.60717
 -16   2  19      114.88      114.88     10.72 o   0.56465
 -14   2  19      228.08      228.08     15.10 o   0.52464
 -12   2  19     1977.19     1977.19     44.47 o   0.48775
 -10   2  19      683.42      683.42     26.14 o   0.45474
  -8   2  19        4.42        4.42      2.10 o   0.42652
  -6   2  19     2750.66     2750.66     52.45 o   0.40408
  -4   2  19     6142.58     6142.58     78.37 o   0.38844
  -2   2  19     1562.84     1562.84     39.53 o   0.38043
   0   2  19       36.23       36.23      6.02 o   0.38053
   2   2  19    10144.50    10144.50    100.72 o   0.38874
   4   2  19       48.07       48.07      6.93 o   0.40457
   6   2  19      302.58      302.58     17.39 o   0.42716
   8   2  19      327.18      327.18     18.09 o   0.45552
  10   2  19      150.30      150.30     12.26 o   0.48864
  12   2  19     3818.42     3818.42     61.79 o   0.52562
  14   2  19       56.60       56.60      7.52 o   0.56570
  16   2  19       92.09       92.09      9.60 o   0.60828
  18   2  19      392.89      392.89     19.82 o   0.65285
  20   2  19      296.12      296.12     17.21 o   0.69905
  22   2  19      134.12      134.12     11.58 o   0.74657
  24   2  19      209.92      209.92     14.49 o   0.79518
 -23   3  19       19.03       19.03      4.36 o   0.72979
 -21   3  19      231.76      231.76     15.22 o   0.68351
 -19   3  19      350.62      350.62     18.72 o   0.63875
 -17   3  19      507.22      507.22     22.52 o   0.59587
 -15   3  19      978.37      978.37     31.28 o   0.55529
 -13   3  19      162.30      162.30     12.74 o   0.51758
 -11   3  19       37.32       37.32      6.11 o   0.48338
  -9   3  19      201.27      201.27     14.19 o   0.45350
  -7   3  19      378.50      378.50     19.46 o   0.42885
  -5   3  19      851.69      851.69     29.18 o   0.41036
  -3   3  19      762.97      762.97     27.62 o   0.39889
  -1   3  19    10786.43    10786.43    103.86 o   0.39507
   1   3  19     8961.83     8961.83     94.67 o   0.39909
   3   3  19     1184.09     1184.09     34.41 o   0.41074
   5   3  19      790.50      790.50     28.12 o   0.42940
   7   3  19      316.37      316.37     17.79 o   0.45420
   9   3  19     1395.85     1395.85     37.36 o   0.48420
  11   3  19       17.44       17.44      4.18 o   0.51849
  13   3  19      515.05      515.05     22.69 o   0.55629
  15   3  19      861.81      861.81     29.36 o   0.59693
  17   3  19      702.65      702.65     26.51 o   0.63986
  19   3  19       33.62       33.62      5.80 o   0.68466
  21   3  19      199.74      199.74     14.13 o   0.73098
  23   3  19       60.25       60.25      7.76 o   0.77856
 -24   4  19        0.62        0.62      0.79 o   0.76458
 -22   4  19      258.75      258.75     16.09 o   0.71836
 -20   4  19      972.40      972.40     31.18 o   0.67360
 -18   4  19      203.25      203.25     14.26 o   0.63062
 -16   4  19       71.32       71.32      8.45 o   0.58979
 -14   4  19       42.36       42.36      6.51 o   0.55160
 -12   4  19     4222.59     4222.59     64.98 o   0.51664
 -10   4  19     3442.35     3442.35     58.67 o   0.48560
  -8   4  19     3293.16     3293.16     57.39 o   0.45928
  -6   4  19    11620.19    11620.19    107.80 o   0.43852
  -4   4  19    31584.05    31584.05    177.72 o   0.42415
  -2   4  19      966.23      966.23     31.08 o   0.41683
   0   4  19      551.64      551.64     23.49 o   0.41692
   2   4  19     1649.15     1649.15     40.61 o   0.42443
   4   4  19     2645.29     2645.29     51.43 o   0.43897
   6   4  19     6160.24     6160.24     78.49 o   0.45988
   8   4  19     4287.76     4287.76     65.48 o   0.48633
  10   4  19        9.71        9.71      3.12 o   0.51748
  12   4  19      265.68      265.68     16.30 o   0.55253
  14   4  19       21.27       21.27      4.61 o   0.59079
  16   4  19     1348.08     1348.08     36.72 o   0.63168
  18   4  19      953.54      953.54     30.88 o   0.67471
  20   4  19       14.39       14.39      3.79 o   0.71951
  22   4  19      195.68      195.68     13.99 o   0.76576
  24   4  19        3.16        3.16      1.78 o   0.81322
 -23   5  19       37.15       37.15      6.10 o   0.75584
 -21   5  19       36.27       36.27      6.02 o   0.71125
 -19   5  19      394.07      394.07     19.85 o   0.66835
 -17   5  19      708.52      708.52     26.62 o   0.62750
 -15   5  19      443.98      443.98     21.07 o   0.58911
 -13   5  19       27.66       27.66      5.26 o   0.55370
 -11   5  19     8542.16     8542.16     92.42 o   0.52187
  -9   5  19     2816.71     2816.71     53.07 o   0.49433
  -7   5  19      228.01      228.01     15.10 o   0.47181
  -5   5  19     3461.86     3461.86     58.84 o   0.45507
  -3   5  19     4169.59     4169.59     64.57 o   0.44476
  -1   5  19      609.96      609.96     24.70 o   0.44133
   1   5  19      155.24      155.24     12.46 o   0.44494
   3   5  19      878.08      878.08     29.63 o   0.45542
   5   5  19      137.86      137.86     11.74 o   0.47231
   7   5  19        9.78        9.78      3.13 o   0.49497
   9   5  19     1484.11     1484.11     38.52 o   0.52263
  11   5  19       58.71       58.71      7.66 o   0.55455
  13   5  19     1130.14     1130.14     33.62 o   0.59004
  15   5  19      336.23      336.23     18.34 o   0.62850
  17   5  19     1110.52     1110.52     33.32 o   0.66941
  19   5  19       30.95       30.95      5.56 o   0.71236
  21   5  19      317.42      317.42     17.82 o   0.75699
  23   5  19       77.56       77.56      8.81 o   0.80302
 -24   6  19       21.91       21.91      4.68 o   0.79558
 -22   6  19      150.92      150.92     12.28 o   0.75127
 -20   6  19      394.82      394.82     19.87 o   0.70860
 -18   6  19      718.79      718.79     26.81 o   0.66787
 -16   6  19      216.61      216.61     14.72 o   0.62946
 -14   6  19       78.32       78.32      8.85 o   0.59383
 -12   6  19     1983.65     1983.65     44.54 o   0.56151
 -10   6  19       61.49       61.49      7.84 o   0.53308
  -8   6  19     1171.25     1171.25     34.22 o   0.50922
  -6   6  19     5770.41     5770.41     75.96 o   0.49058
  -4   6  19     1074.39     1074.39     32.78 o   0.47778
  -2   6  19     1522.18     1522.18     39.02 o   0.47129
   0   6  19      303.46      303.46     17.42 o   0.47138
   2   6  19      695.18      695.18     26.37 o   0.47803
   4   6  19       73.04       73.04      8.55 o   0.49098
   6   6  19      160.54      160.54     12.67 o   0.50976
   8   6  19      479.94      479.94     21.91 o   0.53375
  10   6  19       90.69       90.69      9.52 o   0.56228
  12   6  19       17.13       17.13      4.14 o   0.59470
  14   6  19      443.56      443.56     21.06 o   0.63040
  16   6  19      200.87      200.87     14.17 o   0.66887
  18   6  19        6.09        6.09      2.47 o   0.70965
  20   6  19       30.71       30.71      5.54 o   0.75237
  22   6  19      195.36      195.36     13.98 o   0.79672
  24   6  19       89.59       89.59      9.47 o   0.84243
 -23   7  19      512.69      512.69     22.64 o   0.79331
 -21   7  19      106.38      106.38     10.31 o   0.75095
 -19   7  19        1.87        1.87      1.37 o   0.71045
 -17   7  19     2012.07     2012.07     44.86 o   0.67216
 -15   7  19     1164.04     1164.04     34.12 o   0.63647
 -13   7  19     2158.06     2158.06     46.45 o   0.60384
 -11   7  19     6803.04     6803.04     82.48 o   0.57480
  -9   7  19      214.37      214.37     14.64 o   0.54991
  -7   7  19     2261.85     2261.85     47.56 o   0.52976
  -5   7  19       12.04       12.04      3.47 o   0.51491
  -3   7  19     8150.44     8150.44     90.28 o   0.50582
  -1   7  19     9107.34     9107.34     95.43 o   0.50281
   1   7  19       28.24       28.24      5.31 o   0.50598
   3   7  19      805.16      805.16     28.38 o   0.51522
   5   7  19      223.80      223.80     14.96 o   0.53021
   7   7  19        5.95        5.95      2.44 o   0.55049
   9   7  19       65.13       65.13      8.07 o   0.57549
  11   7  19      733.38      733.38     27.08 o   0.60462
  13   7  19       54.35       54.35      7.37 o   0.63733
  15   7  19      115.40      115.40     10.74 o   0.67310
  17   7  19      289.57      289.57     17.02 o   0.71145
  19   7  19       72.72       72.72      8.53 o   0.75200
  21   7  19        3.24        3.24      1.80 o   0.79440
  23   7  19      536.86      536.86     23.17 o   0.83838
 -24   8  19       11.84       11.84      3.44 o   0.83706
 -22   8  19        7.45        7.45      2.73 o   0.79506
 -20   8  19       17.19       17.19      4.15 o   0.75487
 -18   8  19      122.65      122.65     11.07 o   0.71677
 -16   8  19      149.96      149.96     12.25 o   0.68113
 -14   8  19      389.98      389.98     19.75 o   0.64835
 -12   8  19      234.10      234.10     15.30 o   0.61887
 -10   8  19       33.15       33.15      5.76 o   0.59321
  -8   8  19     1461.43     1461.43     38.23 o   0.57186
[truncated: 324,976 more chars]
